# Supplementary material for: Major aging-associated RNA expressions change at two distinct age-positions
Source: BMC Genomics. 2014 Feb 14;15:132. doi: 10.1186/1471-2164-15-132 (PMC3930826; doi:10.1186/1471-2164-15-132)
Supplement: Additional file 2: Tables S4-7 — Gene lists of Entrez ID and their gene symbols, for genes that are associated with the early (Tables S4 and S5) or late (Tables S6 and S7) age position in Brain cortex (Tables S4 and S6) or VL muscles (Tables S5 and S7), as well as lists of the overlapping genes per age-position. [file 1471-2164-15-132-S2.xlsx]

## Sheet: Table 1
TABLE 1: Brain cortex first age-position
entrezID	gene name
1410	crystallin, alpha B
6871	transcriptional adaptor 2 (ADA2 homolog, yeast)-like
330	baculoviral IAP repeat-containing 3
6872	TAF1 RNA polymerase II, TATA box binding protein (TBP)-associated factor, 250kDa
8744	tumor necrosis factor (ligand) superfamily, member 9
5376	peripheral myelin protein 22
534	ATPase, H+ transporting, lysosomal 13kDa, V1 subunit G2
8424	butyrobetaine (gamma), 2-oxoglutarate dioxygenase (gamma-butyrobetaine hydroxylase) 1
79602	adiponectin receptor 2
10716	T-box, brain, 1
8216	leucine-zipper-like transcription regulator 1
90627	StAR-related lipid transfer (START) domain containing 13
8407	transgelin 2
5360	phospholipid transfer protein
3488	insulin-like growth factor binding protein 5
5365	plexin B3
5364	plexin B1
55958	kelch-like 9 (Drosophila)
347	apolipoprotein D
7337	ubiquitin protein ligase E3A
734	oxidative stress induced growth inhibitor family member 2
50626	cysteine/histidine-rich 1
79095	chromosome 9 open reading frame 16
8723	sorting nexin 4
10728	prostaglandin E synthase 3 (cytosolic)
1437	colony stimulating factor 2 (granulocyte-macrophage)
1432	mitogen-activated protein kinase 14
8031	nuclear receptor coactivator 4
138151	NACC family member 2, BEN and BTB (POZ) domain containing
166647	G protein-coupled receptor 125
7326	ubiquitin-conjugating enzyme E2G 1 (UBC7 homolog, yeast)
5354	proteolipid protein 1
25777	unc-84 homolog B (C. elegans)
5352	procollagen-lysine, 2-oxoglutarate 5-dioxygenase 2
8764	tumor necrosis factor receptor superfamily, member 14 (herpesvirus entry mediator)
25774	similar to Glutathione S-transferase theta-4; glutathione S-transferase theta pseudogene 1
513	ATP synthase, H+ transporting, mitochondrial F1 complex, delta subunit
1842	extracellular matrix protein 2, female organ and adipocyte specific
10085	EGF-like repeats and discoidin I-like domains 3
8440	NCK adaptor protein 2
1845	dual specificity phosphatase 3
647979	hypothetical LOC647979
7318	ubiquitin-like modifier activating enzyme 7
324	adenomatous polyposis coli
7316	ubiquitin C
140883	zinc finger protein 280B
320	amyloid beta (A4) precursor protein-binding, family A, member 1
5339	similar to Plectin 1 (PLTN) (PCN) (Hemidesmosomal protein 1) (HD1); plectin 1, intermediate filament binding protein 500kDa
7321	ubiquitin-conjugating enzyme E2D 1 (UBC4/5 homolog, yeast)
1831	TSC22 domain family, member 3; GRAM domain containing 4
6899	T-box 1
22916	nuclear cap binding protein subunit 2, 20kDa
7322	ubiquitin-conjugating enzyme E2D 2 (UBC4/5 homolog, yeast)
91137	solute carrier family 25, member 46
7323	ubiquitin-conjugating enzyme E2D 3 (UBC4/5 homolog, yeast); ubiquitin-conjugating enzyme E2D 3 pseudogene
5128	PCTAIRE protein kinase 2
5127	PCTAIRE protein kinase 1
983	cell division cycle 2, G1 to S and G2 to M
10755	GIPC PDZ domain containing family, member 1
7390	uroporphyrinogen III synthase
5327	plasminogen activator, tissue
8500	protein tyrosine phosphatase, receptor type, f polypeptide (PTPRF), interacting protein (liprin), alpha 1
84869	carbonyl reductase 4
5329	plasminogen activator, urokinase receptor
5320	phospholipase A2, group IIA (platelets, synovial fluid)
57493	HEG homolog 1 (zebrafish)
581	BCL2-associated X protein
306	annexin A3
308	annexin A5
307	annexin A4
4982	tumor necrosis factor receptor superfamily, member 11b
10768	adenosylhomocysteinase-like 1
9588	peroxiredoxin 6
10766	transducer of ERBB2, 2
2984	guanylate cyclase 2C (heat stable enterotoxin receptor)
586	branched chain aminotransferase 1, cytosolic
2115	ets variant 1
2987	guanylate kinase 1
7386	ubiquinol-cytochrome c reductase, Rieske iron-sulfur polypeptide-like 1; ubiquinol-cytochrome c reductase, Rieske iron-sulfur polypeptide 1
10048	RAN binding protein 9
10972	transmembrane emp24-like trafficking protein 10 (yeast)
7572	zinc finger protein 24
5108	pericentriolar material 1
9318	COP9 constitutive photomorphogenic homolog subunit 2 (Arabidopsis)
2131	exostoses (multiple) 1
5105	phosphoenolpyruvate carboxykinase 1 (soluble)
965	CD58 molecule
10979	fermitin family homolog 2 (Drosophila)
4990	SIX homeobox 6
8073	protein tyrosine phosphatase type IVA, member 2
1809	dihydropyrimidinase-like 3
4987	opiate receptor-like 1
7374	uracil-DNA glycosylase
10776	cAMP-regulated phosphoprotein 19 pseudogene; cAMP-regulated phosphoprotein, 19kDa
5306	phosphatidylinositol transfer protein, alpha
8481	oral-facial-digital syndrome 1
552	arginine vasopressin receptor 1A
5110	protein-L-isoaspartate (D-aspartate) O-methyltransferase
5305	phosphatidylinositol-5-phosphate 4-kinase, type II, alpha
340591	carbonic anhydrase VB pseudogene
2124	ecotropic viral integration site 2B
10772	FUS interacting protein (serine/arginine-rich) 1; similar to FUS interacting protein (serine-arginine rich) 1
10038	poly (ADP-ribose) polymerase 2
53916	RAB4B, member RAS oncogene family
8912	calcium channel, voltage-dependent, T type, alpha 1H subunit
8473	O-linked N-acetylglucosamine (GlcNAc) transferase (UDP-N-acetylglucosamine:polypeptide-N-acetylglucosaminyl transferase)
1200	tripeptidyl peptidase I
131408	family with sequence similarity 131, member A
2138	eyes absent homolog 1 (Drosophila)
9332	CD163 molecule
8706	beta-1,3-N-acetylgalactosaminyltransferase 1 (globoside blood group)
116138	kelch domain containing 3
11153	FIC domain containing
3005	H1 histone family, member 0
9341	vesicle-associated membrane protein 3 (cellubrevin)
3683	integrin, alpha L (antigen CD11A (p180), lymphocyte function-associated antigen 1; alpha polypeptide)
2746	glutamate dehydrogenase 1
9553	mitochondrial ribosomal protein L33
4926	nuclear mitotic apparatus protein 1
4929	nuclear receptor subfamily 4, group A, member 2
81628	TSC22 domain family, member 4
11155	LIM domain binding 3
29994	bromodomain adjacent to zinc finger domain, 2B
4038	low density lipoprotein receptor-related protein 4
2152	coagulation factor III (thromboplastin, tissue factor)
1622	diazepam binding inhibitor (GABA receptor modulator, acyl-Coenzyme A binding protein)
1892	enoyl Coenzyme A hydratase, short chain, 1, mitochondrial
6299	sal-like 1 (Drosophila)
4036	low density lipoprotein-related protein 2
8499	protein tyrosine phosphatase, receptor type, f polypeptide (PTPRF), interacting protein (liprin), alpha 2
8938	BAI1-associated protein 3
9542	neuregulin 2
4299	AF4/FMR2 family, member 1
8498	RAN binding protein 3
3685	integrin, alpha V (vitronectin receptor, alpha polypeptide, antigen CD51)
3688	integrin, beta 1 (fibronectin receptor, beta polypeptide, antigen CD29 includes MDF2, MSK12)
3891	keratin 85
23452	angiopoietin-like 2
11146	glomulin, FKBP associated protein
3400	inhibitor of DNA binding 4, dominant negative helix-loop-helix protein
4026	LIM domain containing preferred translocation partner in lipoma
11145	phospholipase A2, group XVI
6016	Ras-like without CAAX 1
2166	fatty acid amide hydrolase
6285	S100 calcium binding protein B
2769	guanine nucleotide binding protein (G protein), alpha 15 (Gq class)
8945	beta-transducin repeat containing
7799	PR domain containing 2, with ZNF domain
192683	secretory carrier membrane protein 5
10027214	sapiens mature T-cell proliferation 1 neighbor; mature T-cell proliferation 1
3895	kinectin 1 (kinesin receptor)
2771	guanine nucleotide binding protein (G protein), alpha inhibiting activity polypeptide 2
10278	embryonal Fyn-associated substrate
3032	hydroxyacyl-Coenzyme A dehydrogenase/3-ketoacyl-Coenzyme A thiolase/enoyl-Coenzyme A hydratase (trifunctional protein), beta subunit
10277	ubiquitination factor E4B (UFD2 homolog, yeast)
5800	protein tyrosine phosphatase, receptor type, O
79026	AHNAK nucleoprotein
9169	splicing factor, arginine/serine-rich 2, interacting protein
9770	Ras association (RalGDS/AF-6) domain family member 2
29969	MyoD family inhibitor domain containing
6814	syntaxin binding protein 3
6813	syntaxin binding protein 2
2776	guanine nucleotide binding protein (G protein), q polypeptide
9374	palmitoyl-protein thioesterase 2
2775	guanine nucleotide binding protein (G protein), alpha activating activity polypeptide O
3017	histone cluster 1, H2bd
3021	H3 histone, family 3B (H3.3B); H3 histone, family 3A pseudogene; H3 histone, family 3A; similar to H3 histone, family 3B; similar to histone H3.3B
2180	acyl-CoA synthetase long-chain family member 1
9761	malectin
9175	mitogen-activated protein kinase kinase kinase 13
9767	PHD finger protein 16
11129	splicing factor, arginine/serine-rich 16
3428	interferon, gamma-inducible protein 16
4957	outer dense fiber of sperm tails 2
2184	fumarylacetoacetate hydrolase (fumarylacetoacetase)
2181	acyl-CoA synthetase long-chain family member 3
3423	iduronate 2-sulfatase
781	calcium channel, voltage-dependent, alpha 2/delta subunit 1
79646	pantothenate kinase 3
2915	glutamate receptor, metabotropic 5
782	calcium channel, voltage-dependent, beta 1 subunit
783	calcium channel, voltage-dependent, beta 2 subunit
6261	ryanodine receptor 1 (skeletal)
2702	gap junction protein, alpha 5, 40kDa
2917	glutamate receptor, metabotropic 7
11193	WW domain binding protein 4 (formin binding protein 21)
23209	megalencephalic leukoencephalopathy with subcortical cysts 1
219654	zinc finger, CCHC domain containing 24
2911	glutamate receptor, metabotropic 1
9826	Rho guanine nucleotide exchange factor (GEF) 11
11196	SEC23 interacting protein
23613	zinc finger, MYND-type containing 8
2193	phenylalanyl-tRNA synthetase, alpha subunit
9104	regucalcin (senescence marker protein-30)
9792	SERTA domain containing 2
3437	interferon-induced protein with tetratricopeptide repeats 3
23404	exosome component 2
9798	similar to CG10103; KIAA0174
3632	inositol polyphosphate-5-phosphatase, 40kDa
3631	inositol polyphosphate-4-phosphatase, type I, 107kDa
8971	H1 histone family, member X
780	discoidin domain receptor tyrosine kinase 1
55719	family with sequence similarity 178, member A
2901	glutamate receptor, ionotropic, kainate 5
770	carbonic anhydrase XI
2903	glutamate receptor, ionotropic, N-methyl D-aspartate 2A
9394	heparan sulfate 6-O-sulfotransferase 1
2907	glutamate receptor, ionotropic, N-methyl D-aspartate-associated protein 1 (glutamate binding)
2908	nuclear receptor subfamily 3, group C, member 1 (glucocorticoid receptor)
6257	retinoid X receptor, beta
6256	retinoid X receptor, alpha
9813	KIAA0494
6251	Ras suppressor protein 1
24148	similar to U5 snRNP-associated 102 kDa protein (U5-102 kDa protein); PRP6 pre-mRNA processing factor 6 homolog (S. cerevisiae)
24144	tuftelin interacting protein 11
9114	ATPase, H+ transporting, lysosomal 38kDa, V0 subunit d1
1654	DEAD (Asp-Glu-Ala-Asp) box polypeptide 3, X-linked
9788	metastasis suppressor 1
2909	glucocorticoid receptor DNA binding factor 1
3643	insulin receptor
54861	SNF related kinase
3044	hemoglobin, beta pseudogene 1
80777	cytochrome b5 type B (outer mitochondrial membrane)
2936	glutathione reductase
760	carbonic anhydrase II
2934	gelsolin (amyloidosis, Finnish type)
9846	GRB2-associated binding protein 2
6843	vesicle-associated membrane protein 1 (synaptobrevin 1)
9848	microfibrillar-associated protein 3-like
9847	KIAA0528
11170	family with sequence similarity 107, member A
9125	RCD1 required for cell differentiation1 homolog (S. pombe)
6046	bromodomain containing 2
3658	iron-responsive element binding protein 2
8991	selenium binding protein 1
3075	complement factor H
3073	hexosaminidase A (alpha polypeptide)
754	pituitary tumor-transforming 1 interacting protein
755	chromosome 21 open reading frame 2
9525	vacuolar protein sorting 4 homolog B (S. cerevisiae)
6856	synaptophysin-like 1
11161	chromosome 14 open reading frame 1
6854	synapsin II
1874	E2F transcription factor 4, p107/p130-binding
2736	GLI family zinc finger 2
9839	zinc finger E-box binding homeobox 2
6233	ribosomal protein S27a pseudogene 12; ribosomal protein S27a; ribosomal protein S27a pseudogene 11; ribosomal protein S27a pseudogene 16
9843	hephaestin
126299	zinc finger protein 428
6035	ribonuclease, RNase A family, 1 (pancreatic)
3065	histone deacetylase 1
2534	FYN oncogene related to SRC, FGR, YES
9516	lipopolysaccharide-induced TNF factor
4915	neurotrophic tyrosine kinase, receptor, type 2
2531	3-ketodihydrosphingosine reductase
4208	myocyte enhancer factor 2C
4209	myocyte enhancer factor 2D
4495	metallothionein 1G
4493	metallothionein 1L (gene/pseudogene); metallothionein 1E; metallothionein 1 pseudogene 3; metallothionein 1J (pseudogene)
3720	jumonji, AT rich interactive domain 2
55742	parvin, alpha
4490	metallothionein 1B
4899	nuclear respiratory factor 1
55744	chromosome 7 open reading frame 44
5739	prostaglandin I2 (prostacyclin) receptor (IP)
83604	transmembrane protein 47
3727	jun D proto-oncogene
9865	KIAA0644 gene product
55544	RNA binding motif protein 38
6619	small nuclear RNA activating complex, polypeptide 3, 50kDa
3920	lysosomal-associated membrane protein 2
4489	metallothionein 1A
23137	structural maintenance of chromosomes 5
4217	mitogen-activated protein kinase kinase kinase 5
1183	chloride channel 4
5745	parathyroid hormone 1 receptor
1182	chloride channel 3
10331	UDP-GlcNAc:betaGal beta-1,3-N-acetylglucosaminyltransferase 3
3091	hypoxia inducible factor 1, alpha subunit (basic helix-loop-helix transcription factor)
51090	plasma membrane proteolipid (plasmolipin)
401014	hypothetical gene supported by BC043549; BX648102
9873	FCH and double SH3 domains 2
9870	KIAA0317
55752	septin 11
54898	elongation of very long chain fatty acids (FEN1/Elo2, SUR4/Elo3, yeast)-like 2
3716	Janus kinase 1
51097	saccharopine dehydrogenase (putative)
55556	enolase superfamily member 1
4604	myosin binding protein C, slow type
4601	MAX interactor 1
3916	lysosomal-associated membrane protein 1
3910	laminin, alpha 4
4223	mesenchyme homeobox 2
56926	nicalin homolog (zebrafish)
1178	Charcot-Leyden crystal protein
3742	potassium voltage-gated channel, shaker-related subfamily, member 6
5756	twinfilin, actin-binding protein, homolog 1 (Drosophila)
92342	chromosome 1 open reading frame 156
22795	nidogen 2 (osteonidogen)
22794	cancer susceptibility candidate 3
9885	oxysterol binding protein-like 2
3749	potassium voltage-gated channel, Shaw-related subfamily, member 4
256987	serine incorporator 5
4638	myosin light chain kinase
7048	transforming growth factor, beta receptor II (70/80kDa)
23392	KIAA0368
23113	cullin 9
4092	SMAD family member 7
2444	fyn-related kinase
5768	quiescin Q6 sulfhydryl oxidase 1
9898	ubiquitin associated protein 2-like
7050	TGFB-induced factor homeobox 1
7052	transglutaminase 2 (C polypeptide, protein-glutamine-gamma-glutamyltransferase)
23382	adenosylhomocysteinase-like 2
7058	thrombospondin 2
3930	lamin B receptor
4855	Notch homolog 4 (Drosophila)
23176	septin 8
23175	lipin 1
7798	leucine zipper protein 1
10382	tubulin, beta 4
4071	transmembrane 4 L six family member 1
10381	tubulin, beta 3; melanocortin 1 receptor (alpha melanocyte stimulating hormone receptor)
23371	tensin like C1 domain containing phosphatase (tensin 2)
196740	chromosome 10 open reading frame 72
4651	myosin X
2670	glial fibrillary acidic protein
7978	mitochondrial transcription termination factor
9063	protein inhibitor of activated STAT, 2
30851	Tax1 (human T-cell leukemia virus type I) binding protein 3
10577	Niemann-Pick disease, type C2
10371	sema domain, immunoglobulin domain (Ig), short basic domain, secreted, (semaphorin) 3A
57060	poly(rC) binding protein 4
2662	growth differentiation factor 10
5502	protein phosphatase 1, regulatory (inhibitor) subunit 1A
10573	mitochondrial ribosomal protein L28
2665	GDP dissociation inhibitor 2
4646	myosin VI
4642	myosin ID
3707	inositol 1,4,5-trisphosphate 3-kinase B
3705	inositol 1,3,4-triphosphate 5/6 kinase
3708	inositol 1,4,5-triphosphate receptor, type 1
9098	ubiquitin specific peptidase 6 (Tre-2 oncogene)
23150	FERM domain containing 4B
5714	proteasome (prosome, macropain) 26S subunit, non-ATPase, 8
3992	fatty acid desaturase 1
2697	gap junction protein, alpha 1, 43kDa
400961	poly(A) binding protein interacting protein 2B
3983	actin binding LIM protein 1
3988	lipase A, lysosomal acid, cholesterol esterase
4052	latent transforming growth factor beta binding protein 1
7084	thymidine kinase 2, mitochondrial
4864	Niemann-Pick disease, type C1
7957	epilepsy, progressive myoclonus type 2A, Lafora disease (laforin)
7764	zinc finger protein 217
2692	growth hormone releasing hormone receptor
26585	gremlin 1, cysteine knot superfamily, homolog (Xenopus laevis)
79109	mitogen-activated protein kinase associated protein 1
5532	protein phosphatase 3 (formerly 2B), catalytic subunit, beta isoform
4487	msh homeobox 1
3981	ligase IV, DNA, ATP-dependent
5525	protein phosphatase 2, regulatory subunit B', alpha isoform
57794	splicing factor 4
4478	moesin
10554	1-acylglycerol-3-phosphate O-acyltransferase 1 (lysophosphatidic acid acyltransferase, alpha)
4287	ataxin 3
57799	RAB40C, member RAS oncogene family
5527	protein phosphatase 2, regulatory subunit B', gamma isoform
7094	talin 1
7096	toll-like receptor 1
7091	transducin-like enhancer of split 4 (E(sp1) homolog, Drosophila)
30836	deoxynucleotidyltransferase, terminal, interacting protein 2
4281	midline 1 (Opitz/BBB syndrome)
22978	5'-nucleotidase, cytosolic II
154796	angiomotin
5168	ectonucleotide pyrophosphatase/phosphodiesterase 2
26168	SUMO1/sentrin/SMT3 specific peptidase 3
5165	pyruvate dehydrogenase kinase, isozyme 3
140609	NIMA (never in mitosis gene a)-related kinase 7
8535	chromobox homolog 4 (Pc class homolog, Drosophila)
1107	chromodomain helicase DNA binding protein 3
1394	corticotropin releasing hormone receptor 1
1102	regulator of chromosome condensation (RCC1) and BTB (POZ) domain containing protein 2
6422	secreted frizzled-related protein 1
5536	protein phosphatase 5, catalytic subunit
10541	similar to Acidic leucine-rich nuclear phosphoprotein 32 family member B (PHAPI2 protein) (Silver-stainable protein SSP29) (Acidic protein rich in leucines); acidic (leucine-rich) nuclear phosphoprotein 32 family, member B
6421	splicing factor proline/glutamine-rich (polypyrimidine tract binding protein associated)
5534	protein phosphatase 3 (formerly 2B), regulatory subunit B, alpha isoform
6416	mitogen-activated protein kinase kinase 4
6414	selenoprotein P, plasma, 1
51421	angiomotin like 2
27338	ubiquitin-conjugating enzyme E2S
51635	dehydrogenase/reductase (SDR family) member 7
5175	platelet/endothelial cell adhesion molecule
10535	ribonuclease H2, subunit A
57020	chromosome 16 open reading frame 62
7932	olfactory receptor, family 2, subfamily H, member 2
6695	sparc/osteonectin, cwcv and kazal-like domains proteoglycan (testican) 1
25836	Nipped-B homolog (Drosophila)
51430	chromosome 1 open reading frame 9
6696	secreted phosphoprotein 1
4693	Norrie disease (pseudoglioma)
8537	breast carcinoma amplified sequence 1
57553	microtubule associated monoxygenase, calponin and LIM domain containing 3
8554	protein inhibitor of activated STAT, 1
5141	phosphodiesterase 4A, cAMP-specific (phosphodiesterase E2 dunce homolog, Drosophila)
51020	HD domain containing 2
10529	nebulette
5144	phosphodiesterase 4D, cAMP-specific (phosphodiesterase E3 dunce homolog, Drosophila)
5558	primase, DNA, polypeptide 2 (58kDa)
51606	ATPase, H+ transporting, lysosomal 50/57kDa, V1 subunit H
25805	hypothetical LOC729590; BMP and activin membrane-bound inhibitor homolog (Xenopus laevis)
23196	family with sequence similarity 120A
23193	glucosidase, alpha; neutral AB
285527	FRY-like
10111	RAD50 homolog (S. cerevisiae)
5962	radixin
25801	grancalcin, EF-hand calcium binding protein
10114	homeodomain interacting protein kinase 3
23593	heme binding protein 2
7528	YY1 transcription factor
596	B-cell CLL/lymphoma 2
598	BCL2-like 1
392	Rho GTPase activating protein 1
7525	v-yes-1 Yamaguchi sarcoma viral oncogene homolog 1
5567	protein kinase, cAMP-dependent, catalytic, beta
10929	splicing factor, arginine/serine-rich 2B
23189	KN motif and ankyrin repeat domains 1; similar to ankyrin repeat domain protein 15 isoform b
10129	furry homolog (Drosophila)
1399	v-crk sarcoma virus CT10 oncogene homolog (avian)-like
10938	EH-domain containing 1
5573	protein kinase, cAMP-dependent, regulatory, type I, alpha (tissue specific extinguisher 1)
26747	nuclear fragile X mental retardation protein interacting protein 1
7534	tyrosine 3-monooxygenase/tryptophan 5-monooxygenase activation protein, zeta polypeptide
5783	protein tyrosine phosphatase, non-receptor type 13 (APO-1/CD95 (Fas)-associated phosphatase)
64771	chromosome 6 open reading frame 106
5781	protein tyrosine phosphatase, non-receptor type 11; similar to protein tyrosine phosphatase, non-receptor type 11
7705	zinc finger protein 146
22930	RAB3 GTPase activating protein subunit 1 (catalytic)
5579	protein kinase C, beta
7707	zinc finger protein 148
26121	PRP31 pre-mRNA processing factor 31 homolog (S. cerevisiae)
5990	regulatory factor X, 2 (influences HLA class II expression)
8577	transmembrane protein with EGF-like and two follistatin-like domains 1; chromosome 9 open reading frame 30; hypothetical LOC729538
54453	Ras and Rab interactor 2
8773	synaptosomal-associated protein, 23kDa
22929	selenophosphate synthetase 1; similar to selenophosphate synthetase 1
8772	Fas (TNFRSF6)-associated via death domain
389	ras homolog gene family, member C
5987	tripartite motif-containing 27
8774	N-ethylmaleimide-sensitive factor attachment protein, gamma
5985	replication factor C (activator 1) 5, 36.5kDa
7019	transcription factor A, mitochondrial
51460	Scm-like with four mbt domains 1
7018	transferrin
5582	protein kinase C, gamma
51465	ubiquitin-conjugating enzyme E2, J1 (UBC6 homolog, yeast)
5580	protein kinase C, delta
6663	SRY (sex determining region Y)-box 10
219333	ubiquitin specific peptidase 12
5796	protein tyrosine phosphatase, receptor type, K
5795	protein tyrosine phosphatase, receptor type, J
6453	intersectin 1 (SH3 domain protein)
5588	protein kinase C, theta
5791	protein tyrosine phosphatase, receptor type, E
7508	xeroderma pigmentosum, complementation group C
7307	U2 small nuclear RNA auxiliary factor 1
57326	pre-B-cell leukemia homeobox interacting protein 1
5590	protein kinase C, zeta
26115	tetratricopeptide repeat, ankyrin repeat and coiled-coil containing 2
10100	tetraspanin 2
5595	hypothetical LOC100271831; mitogen-activated protein kinase 3
56681	SAR1 homolog A (S. cerevisiae)
5592	protein kinase, cGMP-dependent, type I
5594	mitogen-activated protein kinase 1
6445	sarcoglycan, gamma (35kDa dystrophin-associated glycoprotein)
56650	claudin domain containing 1
1373	carbamoyl-phosphate synthetase 1, mitochondrial
25840	methyltransferase like 7A
5383	postmeiotic segregation increased 2-like 5; postmeiotic segregation increased 2-like 5-like; similar to postmeiotic segregation increased 2-like 2; postmeiotic segregation increased 2-like 2 pseudogene
363	aquaporin 6, kidney specific
5387	postmeiotic segregation increased 2-like 3; zinc finger protein 12
55970	guanine nucleotide binding protein (G protein), gamma 12
25849	DKFZP564O0823 protein
6642	sorting nexin 1
5797	protein tyrosine phosphatase, receptor type, M
10904	bladder cancer associated protein
55973	B-cell receptor-associated protein 29
1174	adaptor-related protein complex 1, sigma 1 subunit
64764	cAMP responsive element binding protein 3-like 2
57509	mitochondrial tumor suppressor 1
55573	CDV3 homolog (mouse)
26509	myoferlin
355	Fas (TNF receptor superfamily, member 6)
5999	regulator of G-protein signaling 4
25859	prostate androgen-regulated transcript 1
6772	signal transducer and activator of transcription 1, 91kDa
8886	DEAD (Asp-Glu-Ala-Asp) box polypeptide 18
2002	ELK1, member of ETS oncogene family
800	caldesmon 1
8887	Tax1 (human T-cell leukemia virus type I) binding protein 1
801	calmodulin 3 (phosphorylase kinase, delta); calmodulin 2 (phosphorylase kinase, delta); calmodulin 1 (phosphorylase kinase, delta)
1312	catechol-O-methyltransferase
7490	Wilms tumor 1
1729	diaphanous homolog 1 (Drosophila)
10618	trans-golgi network protein 2
1727	cytochrome b5 reductase 3
8326	frizzled homolog 9 (Drosophila)
11097	nucleoporin like 2
10611	PDZ and LIM domain 5
607	B-cell CLL/lymphoma 9
26707	olfactory receptor, family 2, subfamily J, member 2
5228	placental growth factor
2202	EGF-containing fibulin-like extracellular matrix protein 1
8601	regulator of G-protein signaling 20
203	adenylate kinase 1
6782	heat shock protein 70kDa family, member 13
23500	dishevelled associated activator of morphogenesis 2
7481	wingless-type MMTV integration site family, member 11
140462	ankyrin repeat and SOCS box-containing 9
409	arrestin, beta 2
26003	golgi reassembly stacking protein 2, 55kDa
10625	influenza virus NS1A binding protein
2846	lysophosphatidic acid receptor 4
402	ADP-ribosylation factor-like 2
6778	signal transducer and activator of transcription 6, interleukin-4 induced
2217	Fc fragment of IgG, receptor, transporter, alpha
11080	DnaJ (Hsp40) homolog, subfamily B, member 4
552889	hypothetical protein LOC552889
7204	triple functional domain (PTPRF interacting)
824	calpain 2, (m/II) large subunit
822	capping protein (actin filament), gelsolin-like
23531	monocyte to macrophage differentiation-associated
217	aldehyde dehydrogenase 2 family (mitochondrial)
8301	phosphatidylinositol binding clathrin assembly protein
6376	chemokine (C-X3-C motif) ligand 1
27289	Rho family GTPase 1
175	aspartylglucosaminidase
410	arylsulfatase A
6744	sperm specific antigen 2
811	calreticulin
8851	cyclin-dependent kinase 5, regulatory subunit 1 (p35)
814	calcium/calmodulin-dependent protein kinase IV
223	aldehyde dehydrogenase 9 family, member A1
815	calcium/calmodulin-dependent protein kinase II alpha
131544	beta-gamma crystallin domain containing 3
23527	ArfGAP with coiled-coil, ankyrin repeat and PH domains 2
27295	PDZ and LIM domain 3
427	N-acylsphingosine amidohydrolase (acid ceramidase) 1
429	achaete-scute complex homolog 1 (Drosophila)
2824	glycoprotein M6B
610	hyperpolarization activated cyclic nucleotide-gated potassium channel 2
6383	syndecan 2
6385	syndecan 4
26716	olfactory receptor, family 2, subfamily H, member 1
613	breakpoint cluster region
6755	somatostatin receptor 5
27290	serine peptidase inhibitor, Kazal type 4
6595	SWI/SNF related, matrix associated, actin dependent regulator of chromatin, subfamily a, member 2
3384	intercellular adhesion molecule 2
7450	von Willebrand factor
2252	hypothetical LOC100132771; fibroblast growth factor 7 (keratinocyte growth factor); fibroblast growth factor 7 pseudogene 2
5911	RAP2A, member of RAS oncogene family
847	catalase
118	adducin 1 (alpha)
10652	YKT6 v-SNARE homolog (S. cerevisiae)
2898	glutamate receptor, ionotropic, kainate 2
2246	fibroblast growth factor 1 (acidic)
26292	c-myc binding protein
3109	major histocompatibility complex, class II, DM beta
439	arsA arsenite transporter, ATP-binding, homolog 1 (bacterial)
10658	CUG triplet repeat, RNA binding protein 1
832	capping protein (actin filament) muscle Z-line, beta
831	calpastatin
5928	hypothetical LOC642954; retinoblastoma binding protein 4
2263	fibroblast growth factor receptor 2
9208	leucine rich repeat (in FLII) interacting protein 1
5923	Ras protein-specific guanine nucleotide-releasing factor 1
2890	glutamate receptor, ionotropic, AMPA 1
5925	retinoblastoma 1
2261	fibroblast growth factor receptor 3
2260	fibroblast growth factor receptor 1
23544	seizure related 6 homolog (mouse)-like
6196	ribosomal protein S6 kinase, 90kDa, polypeptide 2; hypothetical LOC100127984
8630	hydroxysteroid (17-beta) dehydrogenase 6 homolog (mouse)
6197	ribosomal protein S6 kinase, 90kDa, polypeptide 3
9215	like-glycosyltransferase
8826	IQ motif containing GTPase activating protein 1
2257	fibroblast growth factor 12
2258	fibroblast growth factor 13
9486	carbohydrate sulfotransferase 10
120	adducin 3 (gamma)
10669	cell growth regulator with EF-hand domain 1
6194	ribosomal protein S6 pseudogene 25; ribosomal protein S6; ribosomal protein S6 pseudogene 1
55322	chromosome 5 open reading frame 22
26017	family with sequence similarity 32, member A
26018	leucine-rich repeats and immunoglobulin-like domains 1
132	adenosine kinase
865	core-binding factor, beta subunit
869	cerebellin 1 precursor
5007	oxysterol binding protein
157922	calmodulin regulated spectrin-associated protein 1
6795	aurora kinase C
6792	cyclin-dependent kinase-like 5
23576	dimethylarginine dimethylaminohydrolase 1
3356	5-hydroxytryptamine (serotonin) receptor 2A
8621	cell division cycle 2-like 5 (cholinesterase-related cell division controller)
5205	ATPase, class I, type 8B, member 1
10630	podoplanin
8346	histone cluster 1, H2bi; histone cluster 1, H2bg; histone cluster 1, H2be; histone cluster 1, H2bf; histone cluster 1, H2bc
7270	transcription termination factor, RNA polymerase I
8344	histone cluster 1, H2bi; histone cluster 1, H2bg; histone cluster 1, H2be; histone cluster 1, H2bf; histone cluster 1, H2bc
5908	RAP1B, member of RAS oncogene family
148	adrenergic, alpha-1A-, receptor
5909	RAP1 GTPase activating protein
7466	Wolfram syndrome 1 (wolframin)
857	caveolin 1, caveolae protein, 22kDa
7464	coronin, actin binding protein, 2A
5901	RAN, member RAS oncogene family
2243	fibrinogen alpha chain
2861	G protein-coupled receptor 37 (endothelin receptor type B-like)
23760	phosphatidylinositol transfer protein, beta
2239	glypican 4
7263	thiosulfate sulfurtransferase (rhodanese)
200081	taxilin alpha
5003	solute carrier family 22 (organic cation transporter), member 18 antisense
8334	histone cluster 1, H2ac
140	adenosine A3 receptor
10152	abl interactor 2
9452	integral membrane protein 2A
10150	muscleblind-like 2 (Drosophila)
7298	thymidylate synthetase
2289	FK506 binding protein 5
9249	dehydrogenase/reductase (SDR family) member 3
4821	NK2 homeobox 2
2294	forkhead box F1
887	cholecystokinin B receptor
9040	ubiquitin-conjugating enzyme E2M (UBC12 homolog, yeast); ubiquitin-conjugating enzyme E2M pseudogene 1
2290	forkhead box G1
7681	makorin ring finger protein 3
23304	ubiquitin protein ligase E3 component n-recognin 2
1527	testis expressed 28; testis expressed 28 pseudogene 1; testis expressed 28 pseudogene 2
10153	CCAAT/enhancer binding protein (C/EBP), zeta
145389	solute carrier family 38, member 6
10154	plexin C1
23303	kinesin family member 13B
678	zinc finger protein 36, C3H type-like 2
9444	quaking homolog, KH domain RNA binding (mouse)
10160	FERM, RhoGEF (ARHGEF) and pleckstrin domain protein 1 (chondrocyte-derived)
10163	WAS protein family, member 2
9637	fasciculation and elongation protein zeta 2 (zygin II)
9445	integral membrane protein 2B
152789	Janus kinase and microtubule interacting protein 1
3550	similar to CG18005; IK cytokine, down-regulator of HLA II
9911	transmembrane and coiled-coil domain family 2
9915	aryl-hydrocarbon receptor nuclear translocator 2
6156	ribosomal protein L30
1512	cathepsin H
11281	POU class 6 homeobox 2
875	cystathionine-beta-synthase
7699	zinc finger protein 140
9053	microtubule-associated protein 7
4185	ADAM metallopeptidase domain 11
6183	mitochondrial ribosomal protein S12
10174	sorbin and SH3 domain containing 3
2628	glycine amidinotransferase (L-arginine:glycine amidinotransferase)
3312	heat shock 70kDa protein 8
1785	dynamin 2
93164	5-hydroxytryptamine (serotonin) receptor 7 pseudogene
129025	zinc finger protein 280A
81553	family with sequence similarity 49, member A
9910	RAB GTPase activating protein 1-like
6942	transcription factor 20 (AR1)
9024	BR serine/threonine kinase 2
3798	kinesin family member 5A
23325	KIAA1033
3131	hepatic leukemia factor
4173	minichromosome maintenance complex component 4
3113	major histocompatibility complex, class II, DP alpha 1
9230	RAB11B, member RAS oncogene family
9619	ATP-binding cassette, sub-family G (WHITE), member 1
3115	major histocompatibility complex, class II, DP beta 1
54741	leptin receptor overlapping transcript
9422	zinc finger protein 264
699	budding uninhibited by benzimidazoles 1 homolog (yeast)
10184	lipoma HMGIC fusion partner-like 2
1773	deoxyribonuclease I
1774	deoxyribonuclease I-like 1
9236	cell cycle progression 1
4170	myeloid cell leukemia sequence 1 (BCL2-related)
2280	FK506 binding protein 1A, 12kDa
9229	discs, large (Drosophila) homolog-associated protein 1
201134	coiled-coil domain containing 46
11026	leukocyte immunoglobulin-like receptor, subfamily A (without TM domain), member 3
894	cyclin D2
10188	tyrosine kinase, non-receptor, 2
23331	chromosome 6 open reading frame 35; hCG1820764; tetratricopeptide repeat domain 28
896	cyclin D3
11051	nudix (nucleoside diphosphate linked moiety X)-type motif 21
11259	filamin A interacting protein 1-like
9968	mediator complex subunit 12
646	basonuclin 1
10397	N-myc downstream regulated 1
9414	tight junction protein 2 (zona occludens 2)
10396	ATPase, aminophospholipid transporter (APLT), class I, type 8A, member 1
6927	HNF1 homeobox A
55818	lysine (K)-specific demethylase 3A
6929	transcription factor 3 (E2A immunoglobulin enhancer binding factors E12/E47)
10199	M-phase phosphoprotein 10 (U3 small nucleolar ribonucleoprotein)
29896	transformer 2 alpha homolog (Drosophila)
9975	nuclear receptor subfamily 1, group D, member 2
9976	C-type lectin domain family 2, member B
83637	zinc finger, MIZ-type containing 2
2065	v-erb-b2 erythroblastic leukemia viral oncogene homolog 3 (avian)
3306	heat shock 70kDa protein 2
3301	DnaJ (Hsp40) homolog, subfamily A, member 1
60682	small ArfGAP 1
3308	heat shock 70kDa protein 4
3189	heterogeneous nuclear ribonucleoprotein H3 (2H9)
3182	heterogeneous nuclear ribonucleoprotein A/B
9687	GREB1 protein
11240	peptidyl arginine deiminase, type II
2059	epidermal growth factor receptor pathway substrate 8
3588	interleukin 10 receptor, beta
8153	Rho family GTPase 2
114908	transmembrane protein 123
3761	potassium inwardly-rectifying channel, subfamily J, member 4
6909	T-box 2
3752	potassium voltage-gated channel, Shal-related subfamily, member 3
6907	transducin (beta)-like 1X-linked
2027	enolase 3 (beta, muscle)
11079	RER1 retention in endoplasmic reticulum 1 homolog (S. cerevisiae)
1543	cytochrome P450, family 1, subfamily A, polypeptide 1
2029	endosulfine alpha
3170	forkhead box A2
2040	stomatin
6714	v-src sarcoma (Schmidt-Ruppin A-2) viral oncogene homolog (avian)
3572	interleukin 6 signal transducer (gp130, oncostatin M receptor)
9936	CD302 molecule; lymphocyte antigen 75
3574	interleukin 7
11269	DEAD (Asp-Glu-Ala-As) box polypeptide 19B
3158	3-hydroxy-3-methylglutaryl-Coenzyme A synthase 2 (mitochondrial)
3157	3-hydroxy-3-methylglutaryl-Coenzyme A synthase 1 (soluble)
1739	discs, large homolog 1 (Drosophila)
9659	hypothetical protein LOC100134230; similar to KIAA0454 protein; similar to phosphodiesterase 4D interacting protein isoform 2; phosphodiesterase 4D interacting protein
90355	chromosome 5 open reading frame 30
3765	potassium inwardly-rectifying channel, subfamily J, member 9
55823	vacuolar protein sorting 11 homolog (S. cerevisiae)
9665	KIAA0430
56288	par-3 partitioning defective 3 homolog (C. elegans)
1476	cystatin B (stefin B)
171220	destrin-2 pseudogene
35	acyl-Coenzyme A dehydrogenase, C-2 to C-3 short chain
2339	farnesyltransferase, CAAX box, alpha
10204	nuclear transport factor 2
10486	CAP, adenylate cyclase-associated protein, 2 (yeast)
10485	chromosome 1 open reading frame 61
23272	chromosome 3 open reading frame 63
2342	farnesyltransferase, CAAX box, beta
7165	tumor protein D52-like 2
7162	trophoblast glycoprotein
171023	additional sex combs like 1 (Drosophila)
1488	C-terminal binding protein 2
4118	mal, T-cell differentiation protein
26	amiloride binding protein 1 (amine oxidase (copper-containing))
23266	latrophilin 2
10473	high mobility group nucleosomal binding domain 4
10472	zinc finger protein 238
4507	methylthioadenosine phosphorylase
92017	sorting nexin 29
4121	mannosidase, alpha, class 1A, member 1
7175	translocated promoter region (to activated MET oncogene)
7881	potassium voltage-gated channel, shaker-related subfamily, beta member 1
4502	metallothionein 2A
4792	nuclear factor of kappa light polypeptide gene enhancer in B-cells inhibitor, alpha
11337	GABA(A) receptor-associated protein
11335	similar to chromobox homolog 3; chromobox homolog 3 (HP1 gamma homolog, Drosophila)
1453	casein kinase 1, delta
1455	casein kinase 1, gamma 2
51599	lipolysis stimulated lipoprotein receptor
2316	filamin A, alpha (actin binding protein 280)
18	4-aminobutyrate aminotransferase
1070	centrin, EF-hand protein, 3 (CDC31 homolog, yeast)
6500	S-phase kinase-associated protein 1
20	ATP-binding cassette, sub-family A (ABC1), member 2
53405	chloride intracellular channel 5
1996	ELAV (embryonic lethal, abnormal vision, Drosophila)-like 4 (Hu antigen D)
1997	E74-like factor 1 (ets domain transcription factor)
1998	E74-like factor 2 (ets domain transcription factor)
1993	ELAV (embryonic lethal, abnormal vision, Drosophila)-like 2 (Hu antigen B)
1994	ELAV (embryonic lethal, abnormal vision, Drosophila)-like 1 (Hu antigen R)
57613	KIAA1467
1462	versican
4780	nuclear factor (erythroid-derived 2)-like 2
51582	antizyme inhibitor 1
375057	chromosome 1 open reading frame 95
375056	melanoma inhibitory activity family, member 3
5899	v-ral simian leukemia viral oncogene homolog B (ras related; GTP binding protein)
5898	v-ral simian leukemia viral oncogene homolog A (ras related)
51585	PCF11, cleavage and polyadenylation factor subunit, homolog (S. cerevisiae)
2308	forkhead box O1
10212	DEAD (Asp-Glu-Ala-Asp) box polypeptide 39
5625	proline dehydrogenase (oxidase) 1
10215	oligodendrocyte lineage transcription factor 2
10493	vesicle amine transport protein 1 homolog (T. californica)
2590	UDP-N-acetyl-alpha-D-galactosamine:polypeptide N-acetylgalactosaminyltransferase 2 (GalNAc-T2)
3831	kinesin light chain 1
65125	WNK lysine deficient protein kinase 1; hypothetical LOC100132369
2591	UDP-N-acetyl-alpha-D-galactosamine:polypeptide N-acetylgalactosaminyltransferase 3 (GalNAc-T3)
10494	serine/threonine kinase 25 (STE20 homolog, yeast)
80303	EF-hand domain family, member D1
23239	PH domain and leucine rich repeat protein phosphatase 1
4149	MYC associated factor X
3625	inhibin, beta B
55884	WD repeat and SOCS box-containing 2
3624	inhibin, beta A
10449	hypothetical LOC648603; acetyl-Coenzyme A acyltransferase 2
23230	vacuolar protein sorting 13 homolog A (S. cerevisiae)
4150	MYC-associated zinc finger protein (purine-binding transcription factor)
10440	translocase of inner mitochondrial membrane 17 homolog A (yeast)
7850	interleukin 1 receptor, type II
86	actin-like 6A
23034	sterile alpha motif domain containing 4A
4155	myelin basic protein
5601	mitogen-activated protein kinase 9
23225	nucleoporin 210kDa
23022	palladin, cytoskeletal associated protein
5604	mitogen-activated protein kinase kinase 1
65979	phosphatase and actin regulator 4
4552	5-methyltetrahydrofolate-homocysteine methyltransferase reductase
4544	melatonin receptor 1B
10439	olfactomedin 1
4750	NIMA (never in mitosis gene a)-related kinase 1
2563	gamma-aminobutyric acid (GABA) A receptor, delta
7639	zinc finger protein 85
10430	transmembrane protein 147
2566	gamma-aminobutyric acid (GABA) A receptor, gamma 2
23051	zinc fingers and homeoboxes 3
2562	gamma-aminobutyric acid (GABA) A receptor, beta 3
10267	receptor (G protein-coupled) activity modifying protein 1
4128	monoamine oxidase A
58	actin, alpha 1, skeletal muscle
10266	receptor (G protein-coupled) activity modifying protein 2
7869	sema domain, immunoglobulin domain (Ig), short basic domain, secreted, (semaphorin) 3B
22890	zinc finger and BTB domain containing 1
11104	katanin p60 (ATPase-containing) subunit A 1
3601	interleukin 15 receptor, alpha
4735	septin 2
130074	family with sequence similarity 168, member B
92689	family with sequence similarity 114, member A1
4134	microtubule-associated protein 4
4133	microtubule-associated protein 2
23253	ankyrin repeat domain 12
4131	microtubule-associated protein 1B
2348	folate receptor 1 (adult)
48	aconitase 1, soluble
23246	block of proliferation 1
4137	microtubule-associated protein tau
1298	collagen, type IX, alpha 2
2346	folate hydrolase (prostate-specific membrane antigen) 1
4340	myelin oligodendrocyte glycoprotein
10254	signal transducing adaptor molecule (SH3 domain and ITAM motif) 2
4723	NADH dehydrogenase (ubiquinone) flavoprotein 1, 51kDa
54386	telomeric repeat binding factor 2, interacting protein
57185	NIPA-like domain containing 3
4144	methionine adenosyltransferase II, alpha
23047	PDS5, regulator of cohesion maintenance, homolog B (S. cerevisiae)
23048	formin binding protein 1
57188	ADAMTS-like 3
10450	peptidylprolyl isomerase E (cyclophilin E)
23241	phosphofurin acidic cluster sorting protein 2
4336	myelin-associated oligodendrocyte basic protein
4141	methionyl-tRNA synthetase
4301	similar to Afadin (Protein AF-6); myeloid/lymphoid or mixed-lineage leukemia (trithorax homolog, Drosophila); translocated to, 4
4303	forkhead box O4
23078	KIAA0564
55041	pleckstrin homology domain containing, family B (evectins) member 2
10401	protein inhibitor of activated STAT, 3
5439	polymerase (RNA) II (DNA directed) polypeptide J, 13.3kDa
25963	transmembrane protein 87A
8675	syntaxin 16
284	angiopoietin 1
23468	chromobox homolog 5 (HP1 alpha homolog, Drosophila)
284119	polymerase I and transcript release factor
23469	PHD finger protein 3
287	ankyrin 2, neuronal
6566	solute carrier family 16, member 1 (monocarboxylic acid transporter 1)
6563	solute carrier family 14 (urea transporter), member 1 (Kidd blood group)
1287	collagen, type IV, alpha 5
5441	polymerase (RNA) II (DNA directed) polypeptide L, 7.6kDa
5445	paraoxonase 2
22882	zinc fingers and homeoboxes 2
1901	sphingosine-1-phosphate receptor 1
23471	translocation associated membrane protein 1
5033	prolyl 4-hydroxylase, alpha polypeptide I
25976	TCDD-inducible poly(ADP-ribose) polymerase
10001	mediator complex subunit 6
23478	SEC11 homolog A (S. cerevisiae)
10009	zinc finger and BTB domain containing 33
10007	glucosamine-6-phosphate deaminase 1
23064	senataxin
10422	UBA domain containing 1
1272	contactin 1
55062	WD repeat domain, phosphoinositide interacting 1
6302	tetraspanin 31
5414	septin 4
6301	seryl-tRNA synthetase
51100	SH3-domain GRB2-like endophilin B1
22858	intestinal cell (MAK-like) kinase
7416	voltage-dependent anion channel 1; similar to voltage-dependent anion channel 1
22856	chondroitin sulfate synthase 1
10428	craniofacial development protein 1
5825	ATP-binding cassette, sub-family D (ALD), member 3
2791	guanine nucleotide binding protein (G protein), gamma 11
7422	vascular endothelial growth factor A
23090	zinc finger protein 423
107	adenylate cyclase 1 (brain)
5420	podocalyxin-like
116984	ArfGAP with RhoGAP domain, ankyrin repeat and PH domain 2
23095	kinesin family member 1B
27013	chromosome 2 open reading frame 24
102	ADAM metallopeptidase domain 10
1267	2',3'-cyclic nucleotide 3' phosphodiesterase
284323	zinc finger protein 780A
26053	autism susceptibility candidate 2
51704	G protein-coupled receptor, family C, group 5, member B
5058	p21 protein (Cdc42/Rac)-activated kinase 1
10418	spondin 1, extracellular matrix protein
54541	DNA-damage-inducible transcript 4
91304	chromosome 19 open reading frame 6
498	ATP synthase, H+ transporting, mitochondrial F1 complex, alpha subunit 1, cardiac muscle
7429	villin 1
5055	serpin peptidase inhibitor, clade B (ovalbumin), member 2
8659	aldehyde dehydrogenase 4 family, member A1
491	ATPase, Ca++ transporting, plasma membrane 2
7431	vimentin
5813	purine-rich element binding protein A
7430	hypothetical protein LOC100129652; ezrin
493	ATPase, Ca++ transporting, plasma membrane 4
25992	sushi, nidogen and EGF-like domains 1
51317	PHD finger protein 21A
83475	deoxyhypusine hydroxylase/monooxygenase
26471	nuclear protein, transcriptional regulator, 1
7107	G protein-coupled receptor 137B
127544	ring finger protein 19B
22836	Rho-related BTB domain containing 3
5894	v-raf-1 murine leukemia viral oncogene homolog 1
22834	zinc finger protein 652
55687	tRNA 5-methylaminomethyl-2-thiouridylate methyltransferase
22832	KIAA1009
5681	protein serine kinase H1
1047	calmegin
7122	claudin 5
6522	solute carrier family 4, anion exchanger, member 2 (erythrocyte membrane protein band 3-like 1)
5886	RAD23 homolog A (S. cerevisiae)
242	arachidonate 12-lipoxygenase, 12R type
246243	ribonuclease H1
5480	peptidylprolyl isomerase C (cyclophilin C)
5889	RAD51 homolog C (S. cerevisiae)
5269	serpin peptidase inhibitor, clade B (ovalbumin), member 6
1949	ephrin-B3
25932	chloride intracellular channel 4
1948	ephrin-B2
22847	zinc finger protein 507
6505	solute carrier family 1 (neuronal/epithelial high affinity glutamate transporter, system Xag), member 1
25936	NSL1, MIND kinetochore complex component, homolog (S. cerevisiae)
25937	WW domain containing transcription regulator 1
22843	protein phosphatase 1E (PP2C domain containing)
58509	chromosome 19 open reading frame 29
27229	tubulin, gamma complex associated protein 4
5871	mitogen-activated protein kinase kinase kinase kinase 2
5089	pre-B-cell leukemia homeobox 2
5870	RAB6C, member RAS oncogene family; RAB6A, member RAS oncogene family; hypothetical LOC100130819; RAB6C-like
51755	Cdc2-related kinase, arginine/serine-rich
6342	sterol carrier protein 2
1028	cyclin-dependent kinase inhibitor 1C (p57, Kip2)
6535	solute carrier family 6 (neurotransmitter transporter, creatine), member 8
151011	septin 10
1024	cyclin-dependent kinase 8
5456	POU class 3 homeobox 4
1032	cyclin-dependent kinase inhibitor 2D (p19, inhibits CDK4)
5463	POU class 6 homeobox 1
5654	HtrA serine peptidase 1
5869	RAB5B, member RAS oncogene family
22808	muscle RAS oncogene homolog
5867	RAB4A, member RAS oncogene family
5868	RAB5A, member RAS oncogene family
8895	copine III
5286	phosphoinositide-3-kinase, class 2, alpha polypeptide
5864	RAB3A, member RAS oncogene family
5860	quinoid dihydropteridine reductase
26092	torsin A interacting protein 1
8899	similar to hCG1820375; PRP4 pre-mRNA processing factor 4 homolog B (yeast)
5861	RAB1A, member RAS oncogene family
5097	protocadherin 1
7150	topoisomerase (DNA) I
1968	eukaryotic translation initiation factor 2, subunit 3 gamma, 52kDa
7155	topoisomerase (DNA) II beta 180kDa
51741	WW domain containing oxidoreductase
7156	topoisomerase (DNA) III alpha
6526	solute carrier family 5 (sodium/myo-inositol cotransporter), member 3
7159	tumor protein p53 binding protein, 2
1012	cadherin 13, H-cadherin (heart)
27242	tumor necrosis factor receptor superfamily, member 21
5291	phosphoinositide-3-kinase, catalytic, beta polypeptide
1020	cyclin-dependent kinase 5
6327	sodium channel, voltage-gated, type II, beta
905	cyclin T2
5296	phosphoinositide-3-kinase, regulatory subunit 2 (beta)

## Sheet: Table 2
TABLE 2: Vl muscles first age-position
entrezID	gene name
113452	transmembrane protein 54
79801	SHC SH2-domain binding protein 1
23658	LSM5 homolog, U6 small nuclear RNA associated (S. cerevisiae)
90634	NEDD4 binding protein 2-like 1
8220	DiGeorge syndrome critical region gene 14
80741	lymphocyte antigen 6 complex, locus G5C
942	CD86 molecule
1412	crystallin, beta A2
200197	chromosome 1 open reading frame 126
23654	plexin B2
29028	ATPase family, AAA domain containing 2
164668	apolipoprotein B mRNA editing enzyme, catalytic polypeptide-like 3H
91147	transmembrane protein 67
22903	BTB (POZ) domain containing 3
284467	family with sequence similarity 19 (chemokine (C-C motif)-like), member A3
1826	Down syndrome cell adhesion molecule
6498	SKI-like oncogene
80736	solute carrier family 44, member 4
1824	desmocollin 2
6496	SIX homeobox 3
374470	chromosome 12 open reading frame 42
6493	single-minded homolog 2 (Drosophila)
84083	zinc finger, RAN-binding domain containing 3
390561	similar to hect domain and RLD 2
3290	hydroxysteroid (11-beta) dehydrogenase 1
387590	TPTE pseudogene
932	membrane-spanning 4-domains, subfamily A, member 3 (hematopoietic cell-specific)
79819	WD repeat domain 78
23643	lymphocyte antigen 96
390437	olfactory receptor, family 4, subfamily N, member 5
168400	DEAD (Asp-Glu-Ala-Asp) box polypeptide 53
128853	dual specificity phosphatase 15; chromosome 20 open reading frame 57
374860	ankyrin repeat domain 30B
84897	transforming growth factor beta regulator 1
84896	ATPase family, AAA domain containing 1
374864	chromosome 18 open reading frame 34
2948	glutathione S-transferase mu 4
1813	dopamine receptor D2
51496	CTD (carboxy-terminal domain, RNA polymerase II, polypeptide A) small phosphatase like 2
1431	citrate synthase
79825	coiled-coil domain containing 48
1438	colony stimulating factor 2 receptor, alpha, low-affinity (granulocyte-macrophage)
6888	transaldolase 1
84889	solute carrier family 7 (cationic amino acid transporter, y+ system), member 3
10081	programmed cell death 7
1440	colony stimulating factor 3 (granulocyte)
6477	seven in absentia homolog 1 (Drosophila)
119694	olfactory receptor, family 51, subfamily F, member 2
91120	zinc finger protein 682
138639	protein tyrosine phosphatase domain containing 1
90649	zinc finger protein 486
170685	nudix (nucleoside diphosphate linked moiety X)-type motif 10
22907	DEAH (Asp-Glu-Ala-His) box polypeptide 30
170680	psoriasis susceptibility 1 candidate 2
57232	zinc finger protein 630
5335	phospholipase C, gamma 1
84879	major facilitator superfamily domain containing 2
5336	phospholipase C, gamma 2 (phosphatidylinositol-specific)
203068	tubulin, beta; similar to tubulin, beta 5; tubulin, beta pseudogene 2; tubulin, beta pseudogene 1
387990	translocase of outer mitochondrial membrane 20 homolog (yeast)-like
529	ATPase, H+ transporting, lysosomal 31kDa, V1 subunit E1
1839	heparin-binding EGF-like growth factor
6487	ST3 beta-galactoside alpha-2,3-sialyltransferase 3
528	ATPase, H+ transporting, lysosomal 42kDa, V1 subunit C1
122704	mitochondrial ribosomal protein L52
10068	interleukin 18 binding protein
29951	PDZ domain containing ring finger 4
3240	haptoglobin-related protein; haptoglobin
225689	mitogen-activated protein kinase 15
5334	phospholipase C-like 1
5331	phospholipase C, beta 3 (phosphatidylinositol-specific)
79849	PDZ domain containing 3
5332	phospholipase C, beta 4
162655	zinc finger protein 519
157657	chromosome 8 open reading frame 37
2104	estrogen-related receptor gamma
976	CD97 molecule
90203	sorting nexin family member 21
405753	dual oxidase maturation factor 2
10055	SUMO1 activating enzyme subunit 1
5320	phospholipase A2, group IIA (platelets, synovial fluid)
50863	neurotrimin
79856	sorting nexin 22
23682	RAB38, member RAS oncogene family
57292	killer cell immunoglobulin-like receptor, two domains, long cytoplasmic tail, 5B; killer cell immunoglobulin-like receptor, two domains, long cytoplasmic tail, 5A
2115	ets variant 1
10052	gap junction protein, gamma 1, 45kDa
29944	paraneoplastic antigen MA3
5317	plakophilin 1 (ectodermal dysplasia/skin fragility syndrome); similar to plakophilin 1 isoform 1a
84851	tripartite motif-containing 52
9312	potassium voltage-gated channel, Shab-related subfamily, member 2
284434	NACHT and WD repeat domain containing 1
10051	structural maintenance of chromosomes 4
3249	hepsin
8514	potassium voltage-gated channel, shaker-related subfamily, beta member 2
10974	chromosome 10 open reading frame 116
9318	COP9 constitutive photomorphogenic homolog subunit 2 (Arabidopsis)
84839	retina and anterior neural fold homeobox 2
8519	interferon induced transmembrane protein 1 (9-27)
968	CD68 molecule
8518	inhibitor of kappa light polypeptide gene enhancer in B-cells, kinase complex-associated protein
79862	zinc finger protein 669
79864	chromosome 11 open reading frame 63
1809	dihydropyrimidinase-like 3
8900	cyclin A1
84054	protocadherin beta 19 pseudogene
1804	dipeptidyl-peptidase 6
5308	paired-like homeodomain 2
284443	zinc finger protein 493
63827	brevican
5303	protein (peptidylprolyl cis/trans isomerase) NIMA-interacting, 4 (parvulin)
7561	zinc finger protein 14
7564	zinc finger protein 16
2140	eyes absent homolog 3 (Drosophila)
154215	Na+/K+ transporting ATPase interacting 2
84060	chromosome 7 open reading frame 64
285605	similar to DTW domain containing 2; DTW domain containing 2
8913	calcium channel, voltage-dependent, T type, alpha 1G subunit
8911	calcium channel, voltage-dependent, T type, alpha 1I subunit
8915	B-cell CLL/lymphoma 10; hypothetical LOC646626
2139	eyes absent homolog 2 (Drosophila)
9333	transglutaminase 5
133308	Na+/H+ exchanger domain containing 2
54619	cyclin J
199857	asparagine-linked glycosylation 14 homolog (S. cerevisiae)
2149	coagulation factor II (thrombin) receptor
149699	gametocyte specific factor 1-like
340096	similar to hCG1642908
3675	integrin, alpha 3 (antigen CD49C, alpha 3 subunit of VLA-3 receptor)
3674	integrin, alpha 2b (platelet glycoprotein IIb of IIb/IIIa complex, antigen CD41)
9750	family with sequence similarity 65, member B
63895	family with sequence similarity 38, member B
87178	polyribonucleotide nucleotidyltransferase 1
63892	thyroid adenoma associated
9752	protocadherin alpha 9
2150	coagulation factor II (thrombin) receptor-like 1
81626	chromosome 1 open reading frame 14
3200	homeobox A3
81620	chromatin licensing and DNA replication factor 1
1896	ectodysplasin A
3694	integrin, beta 6
3688	integrin, beta 1 (fibronectin receptor, beta polypeptide, antigen CD29 includes MDF2, MSK12)
79895	ATPase, class I, type 8B, member 4
81614	non imprinted in Prader-Willi/Angelman syndrome 2
11144	DMC1 dosage suppressor of mck1 homolog, meiosis-specific homologous recombination (yeast)
166824	Ras association (RalGDS/AF-6) domain family member 6
148103	zinc finger protein 599
219428	olfactory receptor, family 4, subfamily C, member 16
9368	solute carrier family 9 (sodium/hydrogen exchanger), member 3 regulator 1
9768	KIAA0101
376132	leucine rich repeat containing 10
55008	hect domain and RLD 6
144100	pleckstrin homology domain containing, family A member 7
2177	Fanconi anemia, complementation group D2
6002	regulator of G-protein signaling 12
653505	peptidylprolyl isomerase A (cyclophilin A)-like 4E; peptidylprolyl isomerase A (cyclophilin A)-like 4G; peptidylprolyl isomerase A (cyclophilin A)-like 4F; peptidylprolyl isomerase A (cyclophilin A)-like 4A; peptidylprolyl isomerase A (cyclophilin A)-like 4C; peptidylprolyl isomerase A (cyclophilin A)-like 4B
6811	syntaxin 5
728430	family with sequence similarity 90, member A19; family with sequence similarity 90, member A9; family with sequence similarity 90, member A8; family with sequence similarity 90, member A17; family with sequence similarity 90, member A7; family with sequence similarity 90, member A18; family with sequence similarity 90, member A16; family with sequence similarity 90, member A20; family with sequen…
29969	MyoD family inhibitor domain containing
326624	RAB37, member RAS oncogene family
80350	lipoprotein, Lp(a)-like 2
6817	sulfotransferase family, cytosolic, 1A, phenol-preferring, member 1
9372	zinc finger, FYVE domain containing 9
994	cell division cycle 25 homolog B (S. pombe)
995	cell division cycle 25 homolog C (S. pombe)
29094	galectin-related protein
2185	PTK2B protein tyrosine kinase 2 beta
998	cell division cycle 42 (GTP binding protein, 25kDa); cell division cycle 42 pseudogene 2
11194	ATP-binding cassette, sub-family B (MDR/TAP), member 8
11198	suppressor of Ty 16 homolog (S. cerevisiae); suppressor of Ty 16 homolog (S. cerevisiae) pseudogene
2192	fibulin 1
3632	inositol polyphosphate-5-phosphatase, 40kDa
8974	prolyl 4-hydroxylase, alpha polypeptide II
390483	similar to sal-like 4
2902	glutamate receptor, ionotropic, N-methyl D-aspartate 1
9390	solute carrier family 22 (organic anion transporter), member 13
132954	similar to hCG2040277; phosducin-like 2
9399	stomatin (EPB72)-like 1
2512	similar to ferritin, light polypeptide; ferritin, light polypeptide
9784	sorting nexin 17
166863	RNA binding motif protein 46
255488	ring finger protein 144B
56132	protocadherin beta 3
6847	synaptonemal complex protein 1
56137	protocadherin alpha 12
647264	hypothetical LOC647264
1891	enoyl Coenzyme A hydratase 1, peroxisomal
56133	protocadherin beta 2
56134	protocadherin alpha 13; protocadherin alpha 10; protocadherin alpha subfamily C, 1; protocadherin alpha subfamily C, 2
387129	neuropeptide S receptor 1
8992	ATPase, H+ transporting, lysosomal 9kDa, V0 subunit e1
139735	zinc finger protein 92 homolog (mouse)
2524	fucosyltransferase 2 (secretor status included)
80760	inter-alpha (globulin) inhibitor H5
123169	Leo1, Paf1/RNA polymerase II complex component, homolog (S. cerevisiae)
219873	olfactory receptor, family 10, subfamily S, member 1
148534	transmembrane protein 56
2925	gastrin-releasing peptide receptor
11163	nudix (nucleoside diphosphate linked moiety X)-type motif 4; nudix (nucleoside diphosphate linked moiety X)-type motif 4 pseudogene 1
6029	RNA, 7SL, cytoplasmic 2; RNA, 7SL, cytoplasmic 1
219464	olfactory receptor, family 5, subfamily T, member 2
6038	ribonuclease, RNase A family, 4
8273	solute carrier family 10 (sodium/bile acid cotransporter family), member 3
2537	interferon, alpha-inducible protein 6
3665	interferon regulatory factor 7
158399	zinc finger protein 483
3720	jumonji, AT rich interactive domain 2
5733	prostaglandin E receptor 3 (subtype EP3)
55741	ER degradation enhancer, mannosidase alpha-like 2
286676	immunoglobulin-like domain containing receptor 1
56245	chromosome 21 open reading frame 62
653489	RANBP2-like and GRIP domain containing 5; RANBP2-like and GRIP domain containing 4; RANBP2-like and GRIP domain containing 3; RANBP2-like and GRIP domain containing 8; RANBP2-like and GRIP domain containing 7; RANBP2-like and GRIP domain containing 6
440508	C-type lectin domain family 4, member G pseudogene 1
144165	prickle homolog 1 (Drosophila)
388125	family with sequence similarity 148, member B
7067	thyroid hormone receptor, alpha (erythroblastic leukemia viral (v-erb-a) oncogene homolog, avian)
550112	hypothetical LOC550112
3712	isovaleryl Coenzyme A dehydrogenase
117157	SH2 domain containing 1B
117155	cation channel, sperm associated 2
117156	secretoglobin, family 3A, member 2
284086	NIMA (never in mitosis gene a)- related kinase 8
388121	tumor necrosis factor, alpha-induced protein 8-like 3
653483	chromosome 6 open reading frame 124
4604	myosin binding protein C, slow type
92797	helicase (DNA) B
4600	myxovirus (influenza virus) resistance 2 (mouse)
359787	developmental pluripotency associated 3
4222	mesenchyme homeobox 1
4606	myosin binding protein C, fast type
4608	myosin binding protein H
5754	PTK7 protein tyrosine kinase 7
5756	twinfilin, actin-binding protein, homolog 1 (Drosophila)
441251	speedy homolog E7 (Xenopus laevis), pseudogene
646730	similar to hCG2036631
55728	NEDD4 binding protein 2
55729	activating transcription factor 7 interacting protein
125488	tetratricopeptide repeat domain 39C
159119	heat shock transcription factor, Y-linked 1; heat shock transcription factor, Y linked 2
4641	myosin IC
4634	myosin, light chain 3, alkali; ventricular, skeletal, slow
388610	TMF1-regulated nuclear protein 1
4632	myosin, light chain 1, alkali; skeletal, fast
150483	tektin 4
7048	transforming growth factor, beta receptor II (70/80kDa)
54682	MANSC domain containing 1
284085	hypothetical protein FLJ40504
4232	mesoderm specific transcript homolog (mouse)
4237	microfibrillar-associated protein 2
81168	olfactory receptor, family 8, subfamily J, member 3
55734	zinc finger protein 64 homolog (mouse)
653464	SLIT-ROBO Rho GTPase activating protein 2 pseudogene 1
4621	myosin, heavy chain 3, skeletal muscle, embryonic
317649	eukaryotic translation initiation factor 4E family member 3
253152	epoxide hydrolase 4
4622	myosin, heavy chain 4, skeletal muscle
343384	similar to peptidylprolyl isomerase A
11224	ribosomal protein L35; ribosomal protein L35 pseudogene 1; ribosomal protein L35 pseudogene 2
645262	phosphodiesterase 4D interacting protein-like
11222	mitochondrial ribosomal protein L3
11223	macrophage stimulating, pseudogene 9
23171	glycerol-3-phosphate dehydrogenase 1-like
84439	HHIP-like 1
54663	WD repeat domain 74
4254	KIT ligand
125875	claudin domain containing 2
54662	TBC1 domain family, member 13
283422	chromosome 12 open reading frame 36
196740	chromosome 10 open reading frame 72
89781	Hermansky-Pudlak syndrome 4
4651	myosin X
128371	olfactory receptor, family 6, subfamily K, member 6
11231	SEC63 homolog (S. cerevisiae)
84444	DOT1-like, histone H3 methyltransferase (S. cerevisiae)
7979	split hand/foot malformation (ectrodactyly) type 1
4257	microsomal glutathione S-transferase 1
9710	KIAA0355
283416	chromosome 12 open reading frame 61
285103	hypothetical protein LOC285103
402573	chromosome 7 open reading frame 61
144132	dynein heavy chain domain 1
153657	tetratricopeptide repeat domain 23-like
4680	carcinoembryonic antigen-related cell adhesion molecule 6 (non-specific cross reacting antigen)
116447	topoisomerase (DNA) I, mitochondrial
55766	H2A histone family, member J
151195	cyclin Y-like 1
171389	NLR family, pyrin domain containing 6
345456	profilin 3
84456	l(3)mbt-like 3 (Drosophila)
219902	transmembrane protein 136
9715	family with sequence similarity 131, member B
7086	transketolase
260341	transcription factor A, mitochondrial pseudogene 1
10568	solute carrier family 34 (sodium phosphate), member 2
7084	thymidine kinase 2, mitochondrial
4670	heterogeneous nuclear ribonucleoprotein M
440157	hypothetical gene supported by BC066547
9734	histone deacetylase 9
23141	ankyrin repeat and LEM domain containing 2
9731	KIAA0562
64949	mitochondrial ribosomal protein S26
26585	gremlin 1, cysteine knot superfamily, homolog (Xenopus laevis)
153643	family with sequence similarity 81, member B
255411	hypothetical LOC255411
199953	transmembrane protein 201
57795	family with sequence similarity 5, member B
4286	microphthalmia-associated transcription factor
7098	toll-like receptor 3
4287	ataxin 3
10555	1-acylglycerol-3-phosphate O-acyltransferase 2 (lysophosphatidic acid acyltransferase, beta)
2495	ferritin, heavy polypeptide 1; ferritin, heavy polypeptide-like 16; similar to ferritin, heavy polypeptide 1; ferritin, heavy polypeptide-like 3 pseudogene
10558	serine palmitoyltransferase, long chain base subunit 1
4665	NGFI-A binding protein 2 (EGR1 binding protein 2)
10012923	sapiens hypothetical protein LOC100129233
4668	N-acetylgalactosaminidase, alpha-
7091	transducin-like enhancer of split 4 (E(sp1) homolog, Drosophila)
7092	tolloid-like 1
89766	uromodulin-like 1
7536	splicing factor 1
392617	extracellular leucine-rich repeat and fibronectin type III domain containing 1
400757	chromosome 1 open reading frame 141
8532	carboxypeptidase Z
1395	corticotropin releasing hormone receptor 2
64943	5'-nucleotidase domain containing 2
170627	X antigen family, member 5
401494	protein tyrosine phosphatase-like A domain containing 2
147111	notum pectinacetylesterase homolog (Drosophila)
414061	DnaJ (Hsp40) homolog, subfamily B, member 3
10135	nicotinamide phosphoribosyltransferase
140606	selenoprotein M
25822	DnaJ (Hsp40) homolog, subfamily B, member 5
51429	sorting nexin 9
284018	chromosome 17 open reading frame 58
414060	TBC1 domain family, member 3E; TBC1 domain family, member 3F; TBC1 domain family, member 3G; TBC1 domain family member 3C-like protein ENSP00000341742; TBC1 domain family, member 3H; TBC1 domain family, member 3; TBC1 domain family, member 3I; TBC1 domain family, member 3B; TBC1 domain family, member 3C
8542	apolipoprotein L, 1
51011	fumarylacetoacetate hydrolase domain containing 2A
94115	chorionic gonadotropin, beta polypeptide 5; chorionic gonadotropin, beta polypeptide; chorionic gonadotropin, beta polypeptide 8
8544	pirin (iron-binding nuclear protein)
51013	exosome component 1
404664	chromosome 19 open reading frame 31
22981	ninein-like
1384	carnitine acetyltransferase
1385	cAMP responsive element binding protein 1
22983	microtubule associated serine/threonine kinase 1
144501	keratin 80
115290	F-box protein 17
10915	transcription elongation regulator 1
6403	selectin P (granule membrane protein 140kDa, antigen CD62)
342931	similar to Ret finger protein-like 4A; ret finger protein-like 4A
642781	hypothetical LOC642781
84938	ATG4 autophagy related 4 homolog C (S. cerevisiae)
729956	UPF0626 protein A
25834	mannosyl (alpha-1,3-)-glycoprotein beta-1,4-N-acetylglucosaminyltransferase, isozyme C (putative)
8537	breast carcinoma amplified sequence 1
283867	hypothetical LOC283867
85002	family with sequence similarity 86, member B2; family with sequence similarity 86, member A; family with sequence similarity 86, member B1
284009	hypothetical protein LOC284009
8556	CDC14 cell division cycle 14 homolog A (S. cerevisiae)
64130	lin-7 homolog B (C. elegans)
153201	solute carrier family 36 (proton/amino acid symporter), member 2
151651	EF-hand domain family, member B
374928	zinc finger protein 773
10522	deformed epidermal autoregulatory factor 1 (Drosophila)
10943	male-specific lethal 3 homolog (Drosophila)
10944	chromosome 11 open reading frame 58 pseudogene; chromosome 11 open reading frame 58
26531	olfactory receptor, family 11, subfamily A, member 1
285527	FRY-like
26149	zinc finger protein 658
8548	basic leucine zipper nuclear factor 1
25802	leiomodin 1 (smooth muscle)
140625	actin-related protein T2
10116	fem-1 homolog b (C. elegans)
23594	origin recognition complex, subunit 6 like (yeast)
8562	density-regulated protein
94134	Rho GTPase activating protein 12
27300	zinc finger protein 544
25817	family with sequence similarity 19 (chemokine (C-C motif)-like), member A5
146760	reticulon 4 receptor-like 1
692063	TATA box binding protein (TBP)-associated factor, RNA polymerase I, D, 41kDa; small nucleolar RNA, H/ACA box 32; small nucleolar RNA, H/ACA box 25
26136	testis derived transcript (3 LIM domains)
84919	protein phosphatase 1, regulatory (inhibitor) subunit 15B
51411	bridging integrator 2
10124	ADP-ribosylation factor-like 4A
23596	opsin 3
7917	HLA-B associated transcript 3
64900	lipin 3
151636	deltex 3-like (Drosophila)
8578	scavenger receptor class F, member 1
7020	transcription factor AP-2 alpha (activating enhancer binding protein 2 alpha)
57336	zinc finger protein 287
401045	FLJ41327 protein
25862	ubiquitin specific peptidase 49
6459	SH3-domain GRB2-like pseudogene 2
347527	arylsulfatase family, member H
6450	SH3 domain binding glutamic acid-rich protein
51059	family with sequence similarity 135, member B
26528	DAZ associated protein 1
5795	protein tyrosine phosphatase, receptor type, J
5792	protein tyrosine phosphatase, receptor type, F
22941	SH3 and multiple ankyrin repeat domains 2
130733	transmembrane protein 178
642515	similar to NG5 protein
51057	chromosome 2 open reading frame 86
25876	sperm flagellar 1
51479	ankyrin repeat and FYVE domain containing 1
402100	ribosomal protein L22 pseudogene 11; ribosomal protein L22
10109	actin related protein 2/3 complex, subunit 2, 34kDa
253512	solute carrier family 25, member 30
22950	solute carrier family 4 (anion exchanger), member 1, adaptor protein
6443	sarcoglycan, beta (43kDa dystrophin-associated glycoprotein)
127665	zinc finger protein 648
57706	DENN/MADD domain containing 1A
51065	ribosomal protein S27-like
115286	solute carrier family 25, member 26
51062	atlastin GTPase 1
25844	Yip1 domain family, member 3
117144	cation channel, sperm associated 1
401428	olfactory receptor, family 2, subfamily A, member 9 pseudogene; olfactory receptor, family 2, subfamily A, member 20 pseudogene
151112	zinc finger, SWIM-type containing 2
6435	surfactant protein A1B; surfactant protein A1
6432	splicing factor, arginine/serine-rich 7, 35kDa
64109	cytokine receptor-like factor 2
27341	ribosomal RNA processing 7 homolog B (S. cerevisiae); ribosomal RNA processing 7 homolog A (S. cerevisiae)
4201	male-enhanced antigen 1
7013	similar to telomeric repeat binding factor (NIMA-interacting) 1; telomeric repeat binding factor (NIMA-interacting) 1; telomeric repeat binding factor (NIMA-interacting) 1 pseudogene
146712	UDP-GlcNAc:betaGal beta-1,3-N-acetylglucosaminyltransferase-like 1
729085	chromosome 3 open reading frame 41; hypothetical protein LOC729085
51073	mitochondrial ribosomal protein L4
257313	urotensin 2 domain containing
645700	hypothetical LOC645700
51455	REV1 homolog (S. cerevisiae)
51458	Rh family, C glycoprotein
79703	chromosome 11 open reading frame 80
10896	oculomedin
641649	transmembrane protein 91
441521	hypothetical protein LOC100133581; cancer/testis antigen family 45, member A5
645745	metallothionein 1 pseudogene 2
5230	phosphoglycerate kinase 1
156	adrenergic, beta, receptor kinase 1
388341	chromosome 17 open reading frame 76
2208	Fc fragment of IgE, low affinity II, receptor for (CD23)
29128	ubiquitin-like with PHD and ring finger domains 1
2204	Fc fragment of IgA, receptor for
22807	IKAROS family zinc finger 2 (Helios)
5228	placental growth factor
2220	ficolin (collagen/fibrinogen domain containing lectin) 2 (hucolin)
23500	dishevelled associated activator of morphogenesis 2
6359	chemokine (C-C motif) ligand 14; chemokine (C-C motif) ligand 15
8110	D4, zinc and double PHD fingers, family 3
51364	zinc finger, MYND-type containing 10
166	amino-terminal enhancer of split
51363	carbohydrate (N-acetylgalactosamine 4-sulfate 6-O) sulfotransferase 15
8115	T-cell leukemia/lymphoma 1A
23509	protein O-fucosyltransferase 1
143872	Rho-type GTPase-activating protein FLJ32810
644734	similar to zinc finger protein 208
1719	dihydrofolate reductase
55365	transmembrane protein 176A
406	aryl hydrocarbon receptor nuclear translocator-like
58493	chromosome 9 open reading frame 80
120065	olfactory receptor, family 5, subfamily P, member 2
6779	statherin
2218	fukutin
5216	profilin 1
58494	junctional adhesion molecule 2
5217	profilin 2
6752	somatostatin receptor 2
390321	olfactory receptor, family 6, subfamily C, member 1
5250	solute carrier family 25 (mitochondrial carrier; phosphate carrier), member 3
828	calcyphosine
5257	phosphorylase kinase, beta
649946	ribosomal protein L23a pseudogene 64
58487	CREB/ATF bZIP transcription factor
23531	monocyte to macrophage differentiation-associated
170572	5-hydroxytryptamine (serotonin) receptor 3, family member C
58489	family with sequence similarity 108, member C1
8100	intraflagellar transport 88 homolog (Chlamydomonas)
2838	G protein-coupled receptor 15
172	AFG3 ATPase family gene 3-like 1 (S. cerevisiae)
6749	structure specific recognition protein 1
6746	signal sequence receptor, beta (translocon-associated protein beta)
411	arylsulfatase B
811	calreticulin
10885	WD repeat domain 3
815	calcium/calmodulin-dependent protein kinase II alpha
10886	neuropeptide FF receptor 2
6760	synovial sarcoma translocation, chromosome 18
94081	sideroflexin 1
80852	glutamate receptor interacting protein 2
222223	KIAA1324-like
27297	CGRP receptor component
27296	TP53 target 5
2829	chemokine (C motif) receptor 1
5236	phosphoglucomutase 1
90925	hypothetical protein LOC90925
2823	glycoprotein M6A
374986	family with sequence similarity 73, member A
10859	leukocyte immunoglobulin-like receptor, subfamily B (with TM and ITIM domains), member 1
79742	chromosome X open reading frame 36
79746	enoyl Coenzyme A hydratase domain containing 3
2253	fibroblast growth factor 8 (androgen-induced)
10013310	sapiens VCEW9374
23553	hyaluronoglucosaminidase 4
845	calsequestrin 2 (cardiac muscle)
3382	islet cell autoantigen 1, 69kDa
2898	glutamate receptor, ionotropic, kainate 2
7447	visinin-like 1
9203	zinc finger, MYM-type 3
8644	aldo-keto reductase family 1, member C3 (3-alpha hydroxysteroid dehydrogenase, type II)
2896	granulin
6397	SEC14-like 1 (S. cerevisiae); SEC14-like 1 pseudogene
26290	UDP-N-acetyl-alpha-D-galactosamine:polypeptide N-acetylgalactosaminyltransferase 8 (GalNAc-T8)
84174	Src-like-adaptor 2
127	alcohol dehydrogenase 4 (class II), pi polypeptide
79750	zinc finger protein 385D
832	capping protein (actin filament) muscle Z-line, beta
10868	ubiquitin specific peptidase 20
7441	pre-B lymphocyte 1
2892	glutamate receptor, ionotrophic, AMPA 3
2263	fibroblast growth factor receptor 2
2891	glutamate receptor, ionotropic, AMPA 2
2262	glypican 5
79758	dehydrogenase/reductase (SDR family) member 12
8629	jerky homolog (mouse)
60489	apolipoprotein B mRNA editing enzyme, catalytic polypeptide-like 3G
2261	fibroblast growth factor receptor 3
835	caspase 2, apoptosis-related cysteine peptidase
2888	growth factor receptor-bound protein 14
157506	retinol dehydrogenase 10 (all-trans)
445	argininosuccinate synthetase 1
645784	hypothetical LOC645784
7436	very low density lipoprotein receptor
2255	fibroblast growth factor 10
117583	par-3 partitioning defective 3 homolog B (C. elegans)
84957	RELT tumor necrosis factor receptor
29803	replication initiator 1
55323	La ribonucleoprotein domain family, member 6
84188	fatty acyl CoA reductase 1
861	runt-related transcription factor 1
863	core-binding factor, runt domain, alpha subunit 2; translocated to, 3
136	hypothetical LOC100131909; adenosine A2b receptor
7477	wingless-type MMTV integration site family, member 7B
6795	aurora kinase C
866	serpin peptidase inhibitor, clade A (alpha-1 antiproteinase, antitrypsin), member 6
29100	transmembrane protein 208
340204	chromosome 6 open reading frame 127
649993	similar to double homeobox 4c
2876	glutathione peroxidase 1
219293	ATPase family, AAA domain containing 3C
3359	5-hydroxytryptamine (serotonin) receptor 3A
84159	AT rich interactive domain 5B (MRF1-like)
2878	glutathione peroxidase 3 (plasma)
5207	6-phosphofructo-2-kinase/fructose-2,6-biphosphatase 1
55352	chromosome 17 open reading frame 79
339366	ADAMTS-like 5
146	adrenergic, alpha-1D-, receptor
127077	olfactory receptor, family 2, subfamily T, member 11
7468	Wolf-Hirschhorn syndrome candidate 1
246184	cell division cycle 26 homolog (S. cerevisiae); cell division cycle 26 homolog (S. cerevisiae) pseudogene
29114	transgelin 3
859	caveolin 3
340602	chromosome X open reading frame 67
642345	hCG1818123
653604	histone cluster 1, H3j; histone cluster 1, H3i; histone cluster 1, H3h; histone cluster 1, H3g; histone cluster 1, H3f; histone cluster 1, H3e; histone cluster 1, H3d; histone cluster 1, H3c; histone cluster 1, H3b; histone cluster 1, H3a; histone cluster 1, H2ad; histone cluster 2, H3a; histone cluster 2, H3c; histone cluster 2, H3d
7458	eukaryotic translation initiation factor 4H
84162	KIAA1109
9648	GRIP and coiled-coil domain containing 2
9246	ubiquitin-conjugating enzyme E2L 6
83876	maestro
80243	phosphatidylinositol-3,4,5-trisphosphate-dependent Rac exchange factor 2
83878	Usher syndrome 1C binding protein 1
9654	tubulin tyrosine ligase-like family, member 4
654364	non-metastatic cells 1, protein (NM23A) expressed in; NME1-NME2 readthrough transcript; non-metastatic cells 2, protein (NM23B) expressed in
9636	ISG15 ubiquitin-like modifier
112937	galactosidase, beta 1-like 3
80237	elongation factor RNA polymerase II-like 3
4192	midkine (neurite growth-promoting factor 2)
83862	transmembrane protein 120A
3351	5-hydroxytryptamine (serotonin) receptor 1B
8195	McKusick-Kaufman syndrome
29841	grainyhead-like 1 (Drosophila)
389084	chromosome 2 open reading frame 82
3350	5-hydroxytryptamine (serotonin) receptor 1A
79799	UDP glucuronosyltransferase 2 family, polypeptide A3
126433	F-box protein 27
9644	SH3 and PX domains 2A
65084	transmembrane protein 135
4185	ADAM metallopeptidase domain 11
282973	Janus kinase and microtubule interacting protein 3
9625	apoptosis-associated tyrosine kinase
93377	oligodendrocytic myelin paranodal and inner loop protein
2267	fibrinogen-like 1
2268	Gardner-Rasheed feline sarcoma viral (v-fgr) oncogene homolog
338674	olfactory receptor, family 5, subfamily F, member 1
80264	zinc finger protein 430
1785	dynamin 2
9223	membrane associated guanylate kinase, WW and PDZ domain containing 1; CNKSR family member 3
54737	M-phase phosphoprotein 8
11036	stonin 1; STON1-GTF2A1L readthrough transcript; general transcription factor IIA, 1-like
3320	heat shock protein 90kDa alpha (cytosolic), class A member 2; heat shock protein 90kDa alpha (cytosolic), class A member 1
653641	golgi autoantigen, golgin subfamily a, 6C; golgi autoantigen, golgin subfamily a, 6 pseudogene; golgi autoantigen, golgin subfamily a, 6D; golgi autoantigen, golgin subfamily a, 6
3795	ketohexokinase (fructokinase)
9619	ATP-binding cassette, sub-family G (WHITE), member 1
65094	jumonji domain containing 4
9617	mitochondrial translational release factor 1
140901	serine/threonine kinase 35
83887	tubulin tyrosine ligase-like family, member 2
90592	zinc finger protein 700
80256	KIAA1539
1775	deoxyribonuclease I-like 2
9232	pituitary tumor-transforming 1; pituitary tumor-transforming 2
11025	leukocyte immunoglobulin-like receptor, subfamily B (with TM and ITIM domains), member 3
399664	mex-3 homolog D (C. elegans)
9229	discs, large (Drosophila) homolog-associated protein 1
653650	3-phosphoinositide dependent protein kinase 1 pseudogene
400073	chromosome 12 open reading frame 76
652586	similar to double homeobox 4c
2819	glycerol-3-phosphate dehydrogenase 1 (soluble)
3781	potassium intermediate/small conductance calcium-activated channel, subfamily N, member 2
196	aryl hydrocarbon receptor
219988	protein associated with topoisomerase II homolog 1 (yeast)
90586	AOC3 pseudogene
9695	ER degradation enhancer, mannosidase alpha-like 1
119385	ankyrin repeat and GTPase domain Arf GTPase activating protein 11
55816	docking protein 5
11040	pim-2 oncogene
343069	heterogeneous nuclear ribonucleoprotein C-like; heterogeneous nuclear ribonucleoprotein C-like 1; similar to Heterogeneous nuclear ribonucleoprotein C-like dJ845O24.4 (hnRNP core protein C-like)
3792	Kell blood group, metallo-endopeptidase
80271	inositol 1,4,5-trisphosphate 3-kinase C
387264	keratin associated protein 5-1
388394	reprimo-like
221883	HOXA11 antisense RNA (non-protein coding)
2804	golgin B1, golgi integral membrane protein
145165	similar to heat shock 70kD protein binding protein; family with sequence similarity 10, member A4 pseudogene; family with sequence similarity 10, member A5 pseudogene
3784	potassium voltage-gated channel, KQT-like subfamily, member 1
9689	basic leucine zipper and W2 domains 1 pseudogene 1; basic leucine zipper and W2 domains 1 like 1; basic leucine zipper and W2 domains 1
9688	nucleoporin 93kDa
3786	potassium voltage-gated channel, KQT-like subfamily, member 3
388389	coiled-coil domain containing 103
340665	cytochrome P450, family 26, subfamily C, polypeptide 1
222658	potassium channel tetramerisation domain containing 20
388780	hypothetical LOC388780
11045	uroplakin 1A
1741	discs, large homolog 3 (Drosophila)
401677	similar to eukaryotic translation elongation factor 1 alpha 1
347127	FAM75-like protein FLJ46321 pseudogene
132014	interleukin 17 receptor E
199777	zinc finger protein 626
9669	eukaryotic translation initiation factor 5B
345275	hydroxysteroid (17-beta) dehydrogenase 13
122664	tubulin polymerization-promoting protein family member 2
3758	potassium inwardly-rectifying channel, subfamily J, member 1
60412	exocyst complex component 4
166979	cell division cycle 20 homolog B (S. cerevisiae)
80298	MTERF domain containing 3
6714	v-src sarcoma (Schmidt-Ruppin A-2) viral oncogene homolog (avian)
388795	EF-hand calcium binding domain 8
1731	septin 1
6711	spectrin, beta, non-erythrocytic 1
123283	threonyl-tRNA synthetase-like 2
1735	deiodinase, iodothyronine, type III
90550	coiled-coil domain containing 109A
6718	aldo-keto reductase family 1, member D1 (delta 4-3-ketosteroid-5-beta-reductase)
3765	potassium inwardly-rectifying channel, subfamily J, member 9
11068	cytochrome b-561 domain containing 2
8131	chromosome 16 open reading frame 35
147686	zinc finger protein 418
201895	chromosome 4 open reading frame 34
64093	SPARC related modular calcium binding 1
124923	uncharacterized serine/threonine-protein kinase SgK494
389124	IQ motif containing F5
402634	neugrin, neurite outgrowth associated-like pseudogene
646851	similar to OTTHUMP00000028720
317781	DEAD (Asp-Glu-Ala-Asp) box polypeptide 51
10484	Sec23 homolog A (S. cerevisiae)
4112	melanoma antigen family B, 1
57864	solute carrier family 46, member 2
139425	WD repeat domain 42B
3859	keratin 12
317772	histone cluster 2, H2ab
2321	fms-related tyrosine kinase 1 (vascular endothelial growth factor/vascular permeability factor receptor)
3850	keratin 3
2324	fms-related tyrosine kinase 4
5649	reelin
5648	mannan-binding lectin serine peptidase 1 (C4/C2 activating component of Ra-reactive factor)
4507	methylthioadenosine phosphorylase
123872	leucine rich repeat containing 50
10475	tripartite motif-containing 38
57876	mucin 3B, cell surface associated; similar to Mucin-3A precursor (Intestinal mucin-3A); mucin 3A, cell surface associated; similar to mucin 3
10477	ubiquitin-conjugating enzyme E2E 3 (UBC4/5 homolog, yeast)
342371	ataxin 1-like
10479	solute carrier family 9 (sodium/hydrogen exchanger), member 6
7178	similar to tumor protein, translationally-controlled 1; tumor protein, translationally-controlled 1
152815	THAP domain containing 6
31	acetyl-Coenzyme A carboxylase alpha
54799	mbt domain containing 1
4502	metallothionein 2A
7173	thyroid peroxidase
4504	metallothionein 3
7170	tropomyosin 3
5618	prolactin receptor
55861	dysbindin (dystrobrevin binding protein 1) domain containing 2
92241	RCSD domain containing 1
18	4-aminobutyrate aminotransferase
5616	protein kinase, Y-linked
3841	karyopherin alpha 5 (importin alpha 6)
23019	CCR4-NOT transcription complex, subunit 1
64078	solute carrier family 28 (sodium-coupled nucleoside transporter), member 3
401115	chromosome 4 open reading frame 48
646484	hypothetical LOC646484
338707	beta-1,4-N-acetyl-galactosaminyl transferase 4
64081	phenazine biosynthesis-like protein domain containing
3838	karyopherin alpha 2 (RAG cohort 1, importin alpha 1); karyopherin alpha-2 subunit like
5626	PROP paired-like homeobox 1
5625	proline dehydrogenase (oxidase) 1
9181	Rho/Rac guanine nucleotide exchange factor (GEF) 2
441925	Beclin-1-like protein 1
64895	poly(A) polymerase gamma
55889	golgi autoantigen, golgin subfamily a, 6B
83444	INO80 complex subunit B
728772	hypothetical LOC728772; transmembrane protein 106A
80308	FAD1 flavin adenine dinucleotide synthetase homolog (S. cerevisiae)
56301	solute carrier family 7, (neutral amino acid transporter, y+ system) member 10
89890	kelch repeat and BTB (POZ) domain containing 6
55885	LIM domain only 3 (rhombotin-like 2)
163702	interleukin 28 receptor, alpha (interferon, lambda receptor)
54768	hydrocephalus inducing homolog 2 (mouse); hydrocephalus inducing homolog (mouse)
64841	glucosamine-phosphate N-acetyltransferase 1
391475	dystrotelin
4152	methyl-CpG binding domain protein 1
10446	leucine rich repeat neuronal 2
23034	sterile alpha motif domain containing 4A
136051	zinc finger protein 786
3816	kallikrein 1
83451	abhydrolase domain containing 11
3817	kallikrein-related peptidase 2
54756	interleukin 17 receptor D
10439	olfactomedin 1
147660	zinc finger protein 578
4547	microsomal triglyceride transfer protein
4548	5-methyltetrahydrofolate-homocysteine methyltransferase
728229	transmembrane protein 191B; transmembrane protein 191C
23024	PDZ domain containing ring finger 3
23025	unc-13 homolog A (C. elegans)
84557	microtubule-associated protein 1 light chain 3 alpha
10460	transforming, acidic coiled-coil containing protein 3
2356	folylpolyglutamate synthase
128488	WAP four-disulfide core domain 12
11105	PR domain containing 7
11101	arginyltransferase 1
64866	CUB domain containing protein 1
200315	apolipoprotein B mRNA editing enzyme, catalytic polypeptide-like 3A
23059	clusterin associated protein 1
10468	follistatin
10466	component of oligomeric golgi complex 5
440423	suppressor of zeste 12 homolog pseudogene
7873	mesencephalic astrocyte-derived neurotrophic factor
2348	folate receptor 1 (adult)
408050	NODAL modulator 3; NODAL modulator 1; NODAL modulator 2
1298	collagen, type IX, alpha 2
259217	heat shock 70kDa protein 12A
11117	elastin microfibril interfacer 1
84560	metallothionein 4
80339	patatin-like phospholipase domain containing 3
11113	citron (rho-interacting, serine/threonine kinase 21)
80346	receptor accessory protein 4
10458	BAI1-associated protein 2
51	acyl-Coenzyme A oxidase 1, palmitoyl
285220	EPH receptor A6
23046	kinesin family member 21B
64856	von Willebrand factor A domain containing 1
54	acid phosphatase 5, tartrate resistant
440434	hypothetical protein FLJ11822; aminopeptidase puromycin sensitive
115825	WD repeat and FYVE domain containing 2
64802	nicotinamide nucleotide adenylyltransferase 1
10400	phosphatidylethanolamine N-methyltransferase
23460	ATP-binding cassette, sub-family A (ABC1), member 6
487	ATPase, Ca++ transporting, cardiac muscle, fast twitch 1
486	FXYD domain containing ion transport regulator 2
196446	chromosome 12 open reading frame 28
155435	RNA binding motif protein 33
254394	minichromosome maintenance complex component 9
26260	F-box protein 25
440073	IQ motif and Sec7 domain 3; similar to IQ motif and Sec7 domain-containing protein 3; similar to IQ motif and SEC7 domain-containing protein 3; similar to IQ motif and Sec7 domain 3
26261	F-box protein 24
8674	vesicle-associated membrane protein 4
245812	canopy 4 homolog (zebrafish)
23469	PHD finger protein 3
8668	eukaryotic translation initiation factor 3, subunit I
83482	scratch homolog 1, zinc finger protein (Drosophila)
440068	caspase recruitment domain family, member 17
481	ATPase, Na+/K+ transporting, beta 1 polypeptide
284110	gasdermin A
1288	collagen, type IV, alpha 6
401180	similar to hCG1745223
7409	vav 1 guanine nucleotide exchange factor
23473	calpain 7
8687	keratin 38
4588	mucin 6, oligomeric mucus/gel-forming
8682	phosphoprotein enriched in astrocytes 15
10002	nuclear receptor subfamily 2, group E, member 3
26259	F-box and WD repeat domain containing 8
643160	chymosin pseudogene
10003	N-acetylated alpha-linked acidic dipeptidase 2
407977	TNFSF12-TNFSF13 readthrough transcript; tumor necrosis factor (ligand) superfamily, member 12; tumor necrosis factor (ligand) superfamily, member 13
644694	CMT1A duplicated region transcript 15-like 1; CMT1A duplicated region transcript 15-like 2
22850	ADNP homeobox 2
26281	fibroblast growth factor 20
283093	olfactory receptor, family 4, subfamily C, member 12
220158	Gilles de la Tourette syndrome chromosome region, candidate 1
94009	serine hydrolase-like
8654	phosphodiesterase 5A, cGMP-specific
23484	leptin receptor overlapping transcript-like 1
728715	similar to hCG38149
51302	cytochrome P450, family 39, subfamily A, polypeptide 1
440044	solute carrier family 22, member 20
64417	chromosome 5 open reading frame 28
54332	ganglioside-induced differentiation-associated protein 1
23091	zinc finger CCCH-type containing 13
23095	kinesin family member 1B
103	adenosine deaminase, RNA-specific
116984	ArfGAP with RhoGAP domain, ankyrin repeat and PH domain 2
157574	F-box protein 16
84515	minichromosome maintenance complex component 8
10412	hypothetical gene supported by NM_014886; TGF beta-inducible nuclear protein 1; similar to TGF beta-inducible nuclear protein 1
27202	G protein-coupled receptor 77
51700	cytochrome b5 reductase 2
134553	chromosome 5 open reading frame 24
116987	ArfGAP with GTPase domain, ankyrin repeat and PH domain 1
7114	thymosin-like 2 (pseudogene); thymosin-like 1 (pseudogene); thymosin beta 4, X-linked
51309	armadillo repeat containing, X-linked 1
245802	membrane-spanning 4-domains, subfamily A, member 6E
389895	hypothetical LOC389895
8665	eukaryotic translation initiation factor 3, subunit F; similar to hCG2040283
51313	chromosome 4 open reading frame 18
64425	polymerase (RNA) I polypeptide E, 53kDa
26279	phospholipase A2, group IID
10021	hyperpolarization activated cyclic nucleotide-gated potassium channel 4
490	ATPase, Ca++ transporting, plasma membrane 1
26682	olfactory receptor, family 4, subfamily F, member 4
84527	zinc finger protein 559
64421	DNA cross-link repair 1C (PSO2 homolog, S. cerevisiae)
89	actinin, alpha 3
23086	exophilin 5
10013305	sapiens glucuronidase, beta pseudogene
22834	zinc finger protein 652
55288	ras homolog gene family, member T1
84102	solute carrier family 41, member 2
642623	upstream binding transcription factor, RNA polymerase I-like 3; upstream binding transcription factor, RNA polymerase I-like 2; upstream binding transcription factor, RNA polymerase I-like 5; upstream binding transcription factor, RNA polymerase I-like 1; upstream binding transcription factor, RNA polymerase I-like 6
27232	glycine N-methyltransferase
7122	claudin 5
142686	ankyrin repeat and SOCS box-containing 14
401546	chromosome 9 open reading frame 152
142685	ankyrin repeat and SOCS box-containing 15
6317	serpin peptidase inhibitor, clade B (ovalbumin), member 3
151234	hypothetical protein LOC151234
5260	phosphorylase kinase, gamma 1 (muscle)
65110	UPF3 regulator of nonsense transcripts homolog A (yeast)
10013359	sapiens similar to MAP kinase kinase 3b
142689	ankyrin repeat and SOCS box-containing 12
22848	AP2 associated kinase 1
5269	serpin peptidase inhibitor, clade B (ovalbumin), member 6
57835	solute carrier family 4, sodium bicarbonate cotransporter, member 5
7137	troponin I type 3 (cardiac)
5691	proteasome (prosome, macropain) subunit, beta type, 3
729359	KIAA1881
6310	ataxin 1
22843	protein phosphatase 1E (PP2C domain containing)
7134	troponin C type 1 (slow)
94056	synapse associated protein 1, SAP47 homolog (Drosophila)
5697	peptide YY
5696	proteasome (prosome, macropain) subunit, beta type, 8 (large multifunctional peptidase 7)
6309	sterol-C5-desaturase (ERG3 delta-5-desaturase homolog, S. cerevisiae)-like
1235	cyclin L2; chemokine (C-C motif) receptor 6
55294	F-box and WD repeat domain containing 7
55293	UEV and lactate/malate dehyrogenase domains
91319	Der1-like domain family, member 3
388021	transmembrane protein 179
643582	similar to Aldo-keto reductase family 1 member B10
7140	troponin T type 3 (skeletal, fast)
7143	tenascin R (restrictin, janusin)
1230	chemokine (C-C motif) receptor 1
26636	olfactory receptor, family 7, subfamily E, member 37 pseudogene
7145	tensin 1
348174	C-type lectin domain family 18, member A
474170	leucine rich repeat containing 37, member A2
114789	solute carrier family 25 (mitochondrial carrier; phosphate carrier), member 25
27250	programmed cell death 4 (neoplastic transformation inhibitor)
129530	lysozyme G-like 1
26246	olfactory receptor, family 2, subfamily L, member 2
122258	chromosome 13 open reading frame 28
400668	protease, serine-like 1
400666	FLJ45684 locus
5673	pregnancy specific beta-1-glycoprotein 5
5670	pregnancy specific beta-1-glycoprotein 2
1215	chymase 1, mast cell
114780	polycystic kidney disease 1-like 2
1211	clathrin, light chain (Lca)
10012982	sapiens hypothetical protein LOC100129826
57447	NDRG family member 2
400673	vimentin-type intermediate filament associated coiled-coil protein
26238	chromosome 6 open reading frame 123
5297	phosphatidylinositol 4-kinase, catalytic, alpha
26801	small nucleolar RNA, C/D box 48
641737	hypothetical LOC641737
643752	hCG1757335
333	amyloid beta (A4) precursor-like protein 1
120787	olfactory receptor, family 52, subfamily W, member 1
330	baculoviral IAP repeat-containing 3
54108	chromatin accessibility complex 1
645895	hypothetical LOC645895
7348	uroplakin 1B
334	amyloid beta (A4) precursor-like protein 2
3480	insulin-like growth factor 1 receptor
8735	myosin, heavy chain 13, skeletal muscle
79605	piggyBac transposable element derived 5
3484	insulin-like growth factor binding protein 1
3486	insulin-like growth factor binding protein 3
167555	family with sequence similarity 151, member B
79600	tectonic family member 1
10715	growth differentiation factor 1; LAG1 homolog, ceramide synthase 1
55224	ethanolamine kinase 2
118987	PDZ domain containing 8
55954	zinc finger, matrin type 5
344	apolipoprotein C-II
8022	LIM homeobox 3
7345	ubiquitin carboxyl-terminal esterase L1 (ubiquitin thiolesterase)
79096	chromosome 11 open reading frame 49
7343	upstream binding transcription factor, RNA polymerase I
339488	transcription factor AP-2 epsilon (activating enhancer binding protein 2 epsilon)
8412	breast cancer anti-estrogen resistance 3
731	complement component 8, alpha polypeptide
55920	regulator of chromosome condensation 2
55216	chromosome 11 open reading frame 57
84294	UTP23, small subunit (SSU) processome component, homolog (yeast)
653140	chromosome 2 open reading frame 84; hypothetical protein LOC375190
55212	Bardet-Biedl syndrome 7
146556	chromosome 16 open reading frame 89
442206	G protein-coupled receptor 166 pseudogene
78987	cysteine-rich with EGF-like domains 1
8766	RAB11A, member RAS oncogene family
10730	YME1-like 1 (S. cerevisiae)
79629	occludin/ELL domain containing 1
8428	serine/threonine kinase 24 (STE20 homolog, yeast)
27198	G protein-coupled receptor 81
8045	Ras association (RalGDS/AF-6) domain family (N-terminal) member 7
7316	ubiquitin C
326	autoimmune regulator
79637	armadillo repeat containing 7
7322	ubiquitin-conjugating enzyme E2D 2 (UBC4/5 homolog, yeast)
85236	histone cluster 1, H2bk
55901	thrombospondin, type I, domain containing 1
50649	Rho guanine nucleotide exchange factor (GEF) 4
200895	dihydrofolate reductase-like 1
55277	FGGY carbohydrate kinase domain containing
285754	hypothetical protein FLJ37396
147700	kinesin light chain 3
729739	hypothetical LOC729739
136853	scavenger receptor cysteine rich domain containing, group B (4 domains)
51275	chromosome 12 open reading frame 47
706	translocator protein (18kDa)
147719	LY6/PLAUR domain containing 4
57492	AT rich interactive domain 1B (SWI1-like)
78997	ganglioside-induced differentiation-associated protein 1-like 1
78992	Yip1 domain family, member 2
645840	thioredoxin reductase 3 intronic transcript 1
303	annexin A2 pseudogene 3; annexin A2; annexin A2 pseudogene 1
55267	chromosome 22 open reading frame 26
257062	transmembrane protein 146
27179	interleukin 1 family, member 6 (epsilon)
9588	peroxiredoxin 6
8455	attractin
51266	C-type lectin domain family 1, member B
387723	similar to hCG1648656
4978	opioid binding protein/cell adhesion molecule-like
9582	apolipoprotein B mRNA editing enzyme, catalytic polypeptide-like 3B
10762	nucleoporin 50kDa
50628	gem (nuclear organelle) associated protein 4
83597	receptor (chemosensory) transporter protein 3
91368	CDKN2A interacting protein N-terminal like
8721	endothelial differentiation-related factor 1
4993	olfactory receptor, family 2, subfamily C, member 1
83591	THAP domain containing, apoptosis associated protein 2
124093	coiled-coil domain containing 78
140836	barrier to autointegration factor 2
8073	protein tyrosine phosphatase type IVA, member 2
4988	opioid receptor, mu 1
83982	interferon, alpha-inducible protein 27-like 2
83989	family with sequence similarity 172, member A
57464	family with sequence similarity 40, member B
8717	TNFRSF1A-associated via death domain
149469	KIAA0467; chromosome 1 open reading frame 84
57471	ermin, ERM-like protein
400456	hypothetical protein LOC400456
8087	fragile X mental retardation, autosomal homolog 1
55245	ubiquinol-cytochrome c reductase complex chaperone
90411	multiple coagulation factor deficiency 2
60312	actin filament associated protein 1
254427	chromosome 10 open reading frame 47
643719	hypothetical LOC643719
5100	protocadherin 8
85417	cyclin B3
10780	zinc finger protein 234
10781	zinc finger protein 266
8706	beta-1,3-N-acetylgalactosaminyltransferase 1 (globoside blood group)
192669	eukaryotic translation initiation factor 2C, 3
349152	dpy-19-like 2 pseudogene 2 (C. elegans)
10791	vesicle-associated membrane protein 5 (myobrevin)
4046	lymphocyte-specific protein 1
59285	calcium channel, voltage-dependent, gamma subunit 6
3008	histone cluster 1, H1e
59284	calcium channel, voltage-dependent, gamma subunit 7
10298	p21 protein (Cdc42/Rac)-activated kinase 4
54187	N-acetylneuraminic acid synthase
79008	GIY-YIG domain containing 2; GIY-YIG domain containing 1
152503	SH3 domain containing 19
9546	amyloid beta (A4) precursor protein-binding, family A, member 3
8495	PTPRF interacting protein, binding protein 2 (liprin beta 2)
282808	RAB40A, member RAS oncogene family-like
8496	PTPRF interacting protein, binding protein 1 (liprin beta 1)
8497	protein tyrosine phosphatase, receptor type, f polypeptide (PTPRF), interacting protein (liprin), alpha 4
114815	sortilin-related VPS10 domain containing receptor 1
90427	Bcl2 modifying factor
203286	ankyrin repeat and sterile alpha motif domain containing 6
4939	2'-5'-oligoadenylate synthetase 2, 69/71kDa
3000	guanylate cyclase 2D, membrane (retina-specific)
60370	arginine vasopressin-induced 1
9158	fibroblast growth factor (acidic) intracellular binding protein
4935	G protein-coupled receptor 143
202134	family with sequence similarity 153, member B
4023	lipoprotein lipase
7799	PR domain containing 2, with ZNF domain
9575	clock homolog (mouse)
6282	S100 calcium binding protein A11; S100 calcium binding protein A11 pseudogene
399753	hypothetical LOC399753
23420	NODAL modulator 3; NODAL modulator 1; NODAL modulator 2
3030	hydroxyacyl-Coenzyme A dehydrogenase/3-ketoacyl-Coenzyme A thiolase/enoyl-Coenzyme A hydratase (trifunctional protein), alpha subunit
346157	zinc finger protein 391
259282	biorientation of chromosomes in cell division 1-like
1646	aldo-keto reductase family 1, member C2 (dihydrodiol dehydrogenase 2; bile acid binding protein; 3-alpha hydroxysteroid dehydrogenase, type III)
4018	lipoprotein, Lp(a)
4942	ornithine aminotransferase (gyrate atrophy)
283152	coiled-coil domain containing 153
4940	2'-5'-oligoadenylate synthetase 3, 100kDa
113622	ADP-ribosylhydrolase like 1
3430	interferon-induced protein 35
83539	carbohydrate (N-acetylgalactosamine 4-0) sulfotransferase 9
286128	zinc finger protein 41 homolog (mouse)
53343	nudix (nucleoside diphosphate linked moiety X)-type motif 9
387700	solute carrier family 16, member 12 (monocarboxylic acid transporter 12)
9563	hexose-6-phosphate dehydrogenase (glucose 1-dehydrogenase)
2778	GNAS complex locus
122553	trafficking protein particle complex 6B
140807	keratin 72
80153	enhancer of mRNA decapping 3 homolog (S. cerevisiae)
3429	interferon, alpha-inducible protein 27
3020	H3 histone, family 3B (H3.3B); H3 histone, family 3A pseudogene; H3 histone, family 3A; similar to H3 histone, family 3B; similar to histone H3.3B
1636	angiotensin I converting enzyme (peptidyl-dipeptidase A) 1
29767	tropomodulin 2 (neuronal)
3421	isocitrate dehydrogenase 3 (NAD+) gamma
283165	proline rich 10
783	calcium channel, voltage-dependent, beta 2 subunit
79644	steroid 5 alpha-reductase 3
9824	Rho GTPase activating protein 11B; Rho GTPase activating protein 11A
6262	ryanodine receptor 2 (cardiac)
56964	WD repeat domain 93
79649	MAP7 domain containing 3
150771	inositol 1,4,5-triphosphate receptor interacting protein-like 1
9831	zinc finger protein 623
83538	tetratricopeptide repeat domain 25
3053	serpin peptidase inhibitor, clade D (heparin cofactor), member 1
340529	poly(A) binding protein, cytoplasmic 1-like 2A; poly(A) binding protein, cytoplasmic 1-like 2B
340527	NHS-like 2
3037	hyaluronan synthase 2
3038	hyaluronan synthase 3
56956	LIM homeobox 9
79651	rhomboid 5 homolog 2 (Drosophila)
775	hypothetical protein LOC100131098; calcium channel, voltage-dependent, L type, alpha 1C subunit
6258	retinoid X receptor, gamma
24146	claudin 15
2719	glypican 3
79058	alveolar soft part sarcoma chromosome region, candidate 1
113691	tubulin, alpha pseudogene
54869	EPS8-like 1
23418	crumbs homolog 1 (Drosophila)
24140	FtsJ homolog 1 (E. coli)
728215	family with sequence similarity 155, member A
1659	DEAH (Asp-Glu-Ala-His) box polypeptide 8
80131	leucine rich repeat containing 8 family, member E
9533	polymerase (RNA) I polypeptide C, 30kDa
56944	olfactomedin-like 3
390261	olfactory receptor, family 6, subfamily M, member 1
79666	pleckstrin homology domain containing, family F (with FYVE domain) member 2
113675	serine dehydratase-like
9119	keratin 75
6242	rhotekin
338328	glycosylphosphatidylinositol anchored high density lipoprotein binding protein 1
54829	asporin
138882	olfactory receptor, family 1, subfamily N, member 2
9123	solute carrier family 16, member 3 (monocarboxylic acid transporter 4)
9124	PDZ and LIM domain 1
80125	coiled-coil domain containing 33
3454	interferon (alpha, beta and omega) receptor 1
9854	C2CD2-like
9527	golgi SNAP receptor complex member 1
442247	ret finger protein-like 4B
126282	tumor necrosis factor, alpha-induced protein 8-like 1
59274	mesoderm development candidate 1
392392	olfactory receptor, family 1, subfamily K, member 1
753	chromosome 18 open reading frame 1
145483	family with sequence similarity 161, member B
6231	ribosomal protein S26 pseudogene 38; ribosomal protein S26 pseudogene 39; ribosomal protein S26 pseudogene 35; ribosomal protein S26 pseudogene 31; ribosomal protein S26 pseudogene 20; ribosomal protein S26 pseudogene 54; ribosomal protein S26 pseudogene 2; ribosomal protein S26 pseudogene 53; ribosomal protein S26 pseudogene 25; ribosomal protein S26 pseudogene 50; ribosomal protein S26 pseudoge…
79071	ELOVL family member 6, elongation of long chain fatty acids (FEN1/Elo2, SUR4/Elo3-like, yeast)
6235	ribosomal protein S29 pseudogene 11; ribosomal protein S29 pseudogene 16; ribosomal protein S29 pseudogene 17; ribosomal protein S29 pseudogene 3; ribosomal protein S29 pseudogene 9; ribosomal protein S29
541468	chromosome 1 open reading frame 190
758	metallophosphoesterase domain containing 1
1676	DNA fragmentation factor, 45kDa, alpha polypeptide
9844	engulfment and cell motility 1
54843	synaptotagmin-like 2
9518	growth differentiation factor 15
126789	pseudouridylate synthase-like 1
594839	small nucleolar RNA, H/ACA box 33
221960	chromosome 7 open reading frame 28A; similar to Chromosome 7 open reading frame 28B; chromosome 7 open reading frame 28B
9132	potassium voltage-gated channel, KQT-like subfamily, member 4
79672	fructosamine 3 kinase related protein
4496	metallothionein 1H
4493	metallothionein 1L (gene/pseudogene); metallothionein 1E; metallothionein 1 pseudogene 3; metallothionein 1J (pseudogene)
401296	hypothetical LOC401296
3082	hepatocyte growth factor (hepapoietin A; scatter factor)
6205	ribosomal protein S11 pseudogene 5; ribosomal protein S11
80216	alpha-kinase 1
6209	ribosomal protein S15 pseudogene 5; ribosomal protein S15
9856	KIAA0319
3925	stathmin 1
56913	core 1 synthase, glycoprotein-N-acetylgalactosamine 3-beta-galactosyltransferase, 1
6617	small nuclear RNA activating complex, polypeptide 1, 43kDa
3098	hexokinase 1
6610	sphingomyelin phosphodiesterase 2, neutral membrane (neutral sphingomyelinase)
80224	nucleotide binding protein-like
121006	family with sequence similarity 186, member A
9877	zinc finger CCCH-type containing 11A
1593	cytochrome P450, family 27, subfamily A, polypeptide 1
3918	laminin, gamma 2
6609	sphingomyelin phosphodiesterase 1, acid lysosomal
3914	laminin, beta 3
6603	SWI/SNF related, matrix associated, actin dependent regulator of chromatin, subfamily d, member 2
55559	three prime repair exonuclease 2; HAUS augmin-like complex, subunit 7
145438	chromosome 14 open reading frame 82
152078	chromosome 3 open reading frame 55
161835	fibrous sheath interacting protein 1
136332	leucine-rich repeats and guanylate kinase domain containing
114882	oxysterol binding protein-like 8
388813	uncharacterized protein ENSP00000383407-like
10013259	sapiens Xg pseudogene, Y-linked 2
729238	surfactant protein A2; surfactant protein A2B
644767	hypothetical protein LOC644767
54478	family with sequence similarity 64, member A
125206	solute carrier family 5 (sodium/glucose cotransporter), member 10
4090	SMAD family member 5
4094	v-maf musculoaponeurotic fibrosarcoma oncogene homolog (avian)
3945	lactate dehydrogenase B
280655	chromosome 14 open reading frame 19; immunoglobulin (CD79A) binding protein 1
54875	centlein, centrosomal protein
54877	zinc finger, CCHC domain containing 2
126364	leucine rich repeat containing 25
10319	laminin, gamma 3
222166	chromosome 7 open reading frame 41
3937	lymphocyte cytosolic protein 2 (SH2 domain containing leukocyte protein of 76kDa)
55539	KCNQ1 downstream neighbor
3931	lecithin-cholesterol acyltransferase
65065	neurobeachin-like 1
378951	RNA binding motif protein, Y-linked, family 1, member F; RNA binding motif protein, Y-linked, family 1, member J
152015	ropporin, rhophilin associated protein 1B
201176	Rho GTPase activating protein 27
642929	general transcription factor II, i pseudogene
221322	chromosome 6 open reading frame 170
23376	KIAA0776
10389	sex comb on midleg-like 2 (Drosophila)
65012	RhoA/RAC/CDC42 exchange factor; solute carrier family 26, member 10
3964	lectin, galactoside-binding, soluble, 8
2678	gamma-glutamyltransferase light chain 3; gamma-glutamyltransferase 4 pseudogene; gamma-glutamyltransferase 2; gamma-glutamyltransferase 1; gamma-glutamyltransferase light chain 5 pseudogene
23371	tensin like C1 domain containing phosphatase (tensin 2)
4860	nucleoside phosphorylase
388882	hypothetical LOC388882
4077	neighbor of BRCA1 gene 1
348487	family with sequence similarity 131, member C
199221	DAZ interacting protein 1-like
2672	growth factor independent 1 transcription repressor
7782	solute carrier family 30 (zinc transporter), member 4
160728	solute carrier family 5 (iodide transporter), member 8
254048	ubinuclein 2
144348	zinc finger protein 664
10376	hypothetical gene supported by AF081484; NM_006082; tubulin, alpha 1b
9063	protein inhibitor of activated STAT, 2
10370	Cbp/p300-interacting transactivator, with Glu/Asp-rich carboxy-terminal domain, 2
3953	leptin receptor
55515	amiloride-sensitive cation channel 4, pituitary
4088	SMAD family member 3
553115	penta-EF-hand domain containing 1
122183	FLJ40296 protein family member; proline rich 20
642947	hypothetical protein LOC642947
51657	serine/threonine/tyrosine interacting-like 1
7775	zinc finger protein 232
642946	hypothetical LOC642946
9098	ubiquitin specific peptidase 6 (Tre-2 oncogene)
23355	vacuolar protein sorting 8 homolog (S. cerevisiae)
645441	ribosomal protein L17 pseudogene 6
5516	protein phosphatase 2 (formerly 2A), catalytic subunit, beta isoform
645446	hypothetical LOC645446
7766	zinc finger protein 223
440345	hypothetical protein LOC440345
4054	latent transforming growth factor beta binding protein 3
4867	nephronophthisis 1 (juvenile)
4868	nephrosis 1, congenital, Finnish type (nephrin)
220972	membrane-associated ring finger (C3HC4) 8
10351	ATP-binding cassette, sub-family A (ABC1), member 8
286499	family with sequence similarity 133, member A
51647	family with sequence similarity 96, member B
23348	dedicator of cytokinesis 9
9084	variable charge, Y-linked 1B; variable charge, Y-linked
2686	gamma-glutamyltransferase 7
338799	hypothetical LOC338799
50507	NADPH oxidase 4
5528	protein phosphatase 2, regulatory subunit B', delta isoform
2689	growth hormone 2
5527	protein phosphatase 2, regulatory subunit B', gamma isoform
7757	zinc finger protein 208
139562	OTU domain containing 6A
440352	RUN domain containing 2B; RUN domain containing 2C
51226	coatomer protein complex, subunit zeta 2
5166	pyruvate dehydrogenase kinase, isozyme 4
5167	ectonucleotide pyrophosphatase/phosphodiesterase 1
284217	laminin, alpha 1
1109	aldo-keto reductase family 1, member C4 (chlordecone reductase; 3-alpha hydroxysteroid dehydrogenase, type I; dihydrodiol dehydrogenase 4)
5539	pancreatic polypeptide
1102	regulator of chromosome condensation (RCC1) and BTB (POZ) domain containing protein 2
55180	lines homolog 1 (Drosophila)
150297	chromosome 22 open reading frame 42
441032	eukaryotic translation elongation factor 1 alpha-like 7; eukaryotic translation elongation factor 1 alpha-like 3; similar to eukaryotic translation elongation factor 1 alpha 1; eukaryotic translation elongation factor 1 alpha 1
27134	tight junction protein 3 (zona occludens 3)
642968	family with sequence similarity 163, member B
254863	chromosome 17 open reading frame 61
90843	transcription elongation factor A (SII)-like 8
57570	TRM5 tRNA methyltransferase 5 homolog (S. cerevisiae)
389458	hypothetical LOC389458; RB-associated KRAB zinc finger
30818	Kv channel interacting protein 3, calsenilin
57569	Rho GTPase activating protein 20
441425	hCG2042718; chromosome 21 open reading frame 81; ankyrin repeat domain 20 family, member A1; ankyrin repeat domain 20 family, member A3; ankyrin repeat domain 20 family, member A2
5547	prolylcarboxypeptidase (angiotensinase C)
64328	exportin 4
27123	dickkopf homolog 2 (Xenopus laevis)
6693	sialophorin
27124	inositol polyphosphate-5-phosphatase J
51622	chromosome 7 open reading frame 28A; similar to Chromosome 7 open reading frame 28B; chromosome 7 open reading frame 28B
6695	sparc/osteonectin, cwcv and kazal-like domains proteoglycan (testican) 1
200025	hypothetical LOC200025
389064	hypothetical LOC389064
5935	RNA binding motif (RNP1, RRM) protein 3
5932	retinoblastoma binding protein 8
5142	phosphodiesterase 4B, cAMP-specific (phosphodiesterase E4 dunce homolog, Drosophila)
5143	phosphodiesterase 4C, cAMP-specific (phosphodiesterase E1 dunce homolog, Drosophila)
55160	Rho guanine nucleotide exchange factor (GEF) 10-like
1123	chimerin (chimaerin) 1
1129	cholinergic receptor, muscarinic 2
256710	GLI pathogenesis-related 1 like 1
57057	T-box 20
84220	RANBP2-like and GRIP domain containing 5; RANBP2-like and GRIP domain containing 4; RANBP2-like and GRIP domain containing 3; RANBP2-like and GRIP domain containing 8; RANBP2-like and GRIP domain containing 7; RANBP2-like and GRIP domain containing 6
124565	solute carrier family 38, member 10
284739	non-protein coding RNA 176
91833	WD repeat domain 20
147372	collagen and calcium binding EGF domains 1
26994	ring finger protein 11
5967	regenerating islet-derived 1 alpha; regenerating islet-derived 1 pseudogene
57551	TAO kinase 1
5966	v-rel reticuloendotheliosis viral oncogene homolog (avian)
26998	fetuin B
285313	immunoglobulin superfamily, member 10
5152	phosphodiesterase 9A
5155	platelet-derived growth factor beta polypeptide (simian sarcoma viral (v-sis) oncogene homolog)
57547	zinc finger protein 624
84627	zinc finger protein 469
5567	protein kinase, cAMP-dependent, catalytic, beta
55171	TBCC domain containing 1
84622	zinc finger protein 594
199704	zinc finger protein 585A
1117	chitinase 3-like 2
26740	olfactory receptor, family 1, subfamily J, member 2
4437	mutS homolog 3 (E. coli)
55176	Sec61 alpha 2 subunit (S. cerevisiae)
1121	choroideremia (Rab escort protein 1)
389558	family with sequence similarity 180, member A
64344	hypoxia inducible factor 3, alpha subunit
285855	ribosomal protein L7-like 1; ribosomal protein L7 pseudogene 14; ribosomal protein L7 pseudogene 21; ribosomal protein L7 pseudogene 22; ribosomal protein L7 pseudogene 46
7701	zinc finger protein 142
1149	cell death-inducing DFFA-like effector a
54458	proline rich 13
284254	chromosome 18 open reading frame 26
7706	tripartite motif-containing 25
284252	potassium channel tetramerisation domain containing 1
389421	lin-28 homolog B (C. elegans)
57537	sortilin-related VPS10 domain containing receptor 2
650717	similar to double homeobox 4c
389524	GTF2I repeat domain containing 2B
134285	transmembrane protein 171
643664	acyl-malonyl condensing enzyme 1-like 3; acyl-malonyl condensing enzyme 1-like 2; acyl-malonyl condensing enzyme 1-like 1; acyl-malonyl condensing enzyme 1
1152	creatine kinase, brain
5581	protein kinase C, epsilon
257106	Rho GTPase activating protein 30
1134	cholinergic receptor, nicotinic, alpha 1 (muscle)
5588	protein kinase C, theta
373	tripartite motif-containing 23
7311	ubiquitin A-52 residue ribosomal protein fusion product 1
8784	tumor necrosis factor receptor superfamily, member 18
5979	ret proto-oncogene
5590	protein kinase C, zeta
375	ADP-ribosylation factor 1
8787	regulator of G-protein signaling 9
353189	solute carrier organic anion transporter family, member 4C1
445582	POTE ankyrin domain family, member E
5591	similar to protein kinase, DNA-activated, catalytic polypeptide; protein kinase, DNA-activated, catalytic polypeptide
84659	ribonuclease, RNase A family, 7
6635	small nuclear ribonucleoprotein polypeptide E-like 1; small nuclear ribonucleoprotein polypeptide E; similar to hCG23490
6633	small nuclear ribonucleoprotein D2 polypeptide 16.5kDa; similar to hCG2040270
91057	coiled-coil domain containing 34
91409	coiled-coil domain containing 74B
64759	tensin 3
283635	family with sequence similarity 177, member A1
8789	fructose-1,6-bisphosphatase 2
3909	laminin, alpha 3
364	aquaporin 7
368	ATP-binding cassette, sub-family C, member 6 pseudogene 2; ATP-binding cassette, sub-family C (CFTR/MRP), member 6
8795	tumor necrosis factor receptor superfamily, member 10b
391712	similar to tripartite motif protein 21; tripartite motif-containing 61
619207	scavenger receptor protein family member
245938	defensin, beta 125
1175	adaptor-related protein complex 2, sigma 1 subunit
55973	B-cell receptor-associated protein 29
81931	zinc finger protein 93
57001	ACN9 homolog (S. cerevisiae)
170067	family with sequence similarity 48, member B2
55576	stabilin 2
220296	hepatocyte cell adhesion molecule; HEPACAM opposite strand 1
728603	FERM and PDZ domain containing 2; FERM and PDZ domain containing 2 like 2; FERM and PDZ domain containing 2 like 1
389517	hypothetical LOC100132581; similar to speedy homolog A; WBSCR19-like protein 5-like; speedy homolog E8 (Xenopus laevis), pseudogene
5999	regulator of G-protein signaling 4
84256	FLYWCH-type zinc finger 1
84254	calcium/calmodulin-dependent protein kinase kinase 1, alpha
441864	hypothetical LOC441864
84253	GTPase activating Rap/RanGAP domain-like 3
2005	ELK4, ETS-domain protein (SRF accessory protein 1)
27068	pyrophosphatase (inorganic) 2
64682	anaphase promoting complex subunit 1; similar to anaphase promoting complex subunit 1
8321	frizzled homolog 1 (Drosophila)
8324	frizzled homolog 7 (Drosophila)
10615	sperm associated antigen 5
374393	family with sequence similarity 111, member B
140258	keratin associated protein 13-1
219738	chromosome 10 open reading frame 35
27071	dual adaptor of phosphotyrosine and 3-phosphoinositides
27072	vacuolar protein sorting 41 homolog (S. cerevisiae)
204	adenylate kinase 2
205	adenylate kinase 3-like 2; adenylate kinase 3-like 1
729648	zinc finger protein 561; zinc finger protein 812
27074	lysosomal-associated membrane protein 3
126626	GA binding protein transcription factor, beta subunit 2
8309	acyl-Coenzyme A oxidase 2, branched chain
10628	thioredoxin interacting protein
59352	leucine-rich repeat-containing G protein-coupled receptor 6
8869	ST3 beta-galactoside alpha-2,3-sialyltransferase 5
115677	nitric oxide synthase trafficker
148930	kinocilin
210	aminolevulinate, delta-, dehydratase
643870	similar to tumor protein, translationally-controlled 1
27087	beta-1,3-glucuronyltransferase 1 (glucuronosyltransferase P)
51191	hect domain and RLD 5
157777	chromosome 8 open reading frame 45
218	aldehyde dehydrogenase 3 family, memberA1
55114	Rho GTPase activating protein 17
8301	phosphatidylinositol binding clathrin assembly protein
8303	stannin
51199	ninein (GSK3B interacting protein)
387895	hypothetical gene supported by BC040060
51195	Rap guanine nucleotide exchange factor (GEF)-like 1
8859	serine/threonine kinase 19
648691	hypothetical LOC648691
8856	nuclear receptor subfamily 1, group I, member 2
629	complement factor B
390874	one cut homeobox 3
8854	aldehyde dehydrogenase 1 family, member A2
27090	ST6 (alpha-N-acetyl-neuraminyl-2,3-beta-galactosyl-1,3)-N-acetylgalactosaminide alpha-2,6-sialyltransferase 4
224	aldehyde dehydrogenase 3 family, member A2
7216	trophinin
347376	H3 histone, family 3A
51181	dicarbonyl/L-xylulose reductase
118433	ribosomal protein L23a pseudogene 7
55106	schlafen family member 12
387882	chromosome 12 open reading frame 75
10605	poly(A) binding protein interacting protein 1; similar to poly(A) binding protein interacting protein 1
613	breakpoint cluster region
138046	RALY RNA binding protein-like
618	brain cytoplasmic RNA 1 (non-protein coding)
2001	E74-like factor 5 (ets domain transcription factor)
55139	ankyrin repeat and zinc finger domain containing 1
5919	retinoic acid receptor responder (tazarotene induced) 2
5914	retinoic acid receptor, alpha
25891	peptidase domain containing associated with muscle regeneration 1
8360	histone cluster 1, H4l; histone cluster 1, H4k; histone cluster 4, H4; histone cluster 1, H4h; histone cluster 1, H4j; histone cluster 1, H4i; histone cluster 1, H4d; histone cluster 1, H4c; histone cluster 1, H4f; histone cluster 1, H4e; histone cluster 1, H4b; histone cluster 1, H4a; histone cluster 2, H4a; histone cluster 2, H4b
8364	histone cluster 1, H4l; histone cluster 1, H4k; histone cluster 4, H4; histone cluster 1, H4h; histone cluster 1, H4j; histone cluster 1, H4i; histone cluster 1, H4d; histone cluster 1, H4c; histone cluster 1, H4f; histone cluster 1, H4e; histone cluster 1, H4b; histone cluster 1, H4a; histone cluster 2, H4a; histone cluster 2, H4b
254559	hypothetical LOC254559
285093	chromosome 2 open reading frame 85
27035	NADPH oxidase 1
27034	acyl-Coenzyme A dehydrogenase family, member 8
84804	major facilitator superfamily domain containing 9
5927	lysine (K)-specific demethylase 5A
729603	calcium binding protein P22 pseudogene
84808	chromosome 1 open reading frame 170
645177	hypothetical LOC645177
5920	retinoic acid receptor responder (tazarotene induced) 3
8824	carboxylesterase 2 (intestine, liver)
6197	ribosomal protein S6 kinase, 90kDa, polypeptide 3
28983	transmembrane protease, serine 11E
56899	ankyrin repeat and sterile alpha motif domain containing 1B
9480	one cut homeobox 2
404770	family with sequence similarity 75, member B
57596	brain-enriched guanylate kinase-associated homolog (rat)
51121	ribosomal protein L26-like 1
27039	polycystic kidney disease 2-like 2
8358	histone cluster 1, H3j; histone cluster 1, H3i; histone cluster 1, H3h; histone cluster 1, H3g; histone cluster 1, H3f; histone cluster 1, H3e; histone cluster 1, H3d; histone cluster 1, H3c; histone cluster 1, H3b; histone cluster 1, H3a; histone cluster 1, H2ad; histone cluster 2, H3a; histone cluster 2, H3c; histone cluster 2, H3d
8357	histone cluster 1, H3j; histone cluster 1, H3i; histone cluster 1, H3h; histone cluster 1, H3g; histone cluster 1, H3f; histone cluster 1, H3e; histone cluster 1, H3d; histone cluster 1, H3c; histone cluster 1, H3b; histone cluster 1, H3a; histone cluster 1, H2ad; histone cluster 2, H3a; histone cluster 2, H3c; histone cluster 2, H3d
123016	tetratricopeptide repeat domain 8
26015	RNA polymerase II associated protein 1
55159	ring finger and WD repeat domain 3
731035	IQ motif and Sec7 domain 3; similar to IQ motif and Sec7 domain-containing protein 3; similar to IQ motif and SEC7 domain-containing protein 3; similar to IQ motif and Sec7 domain 3
7278	tubulin, alpha 3d; tubulin, alpha 3c
7275	tubby homolog (mouse)
10633	RAS-like, family 10, member A
8346	histone cluster 1, H2bi; histone cluster 1, H2bg; histone cluster 1, H2be; histone cluster 1, H2bf; histone cluster 1, H2bc
26010	spermatogenesis associated, serine-rich 2-like
729609	hypothetical protein LOC729609
26960	neurobeachin
9474	ATG5 autophagy related 5 homolog (S. cerevisiae)
9475	Rho-associated, coiled-coil containing protein kinase 2
80095	zinc finger protein 606
54905	cytochrome P450, family 2, subfamily W, polypeptide 1
28968	solute carrier family 6, member 16
23767	fibronectin leucine rich transmembrane protein 3
146059	congenital dyserythropoietic anemia, type I
23764	v-maf musculoaponeurotic fibrosarcoma oncogene homolog F (avian)
51148	cerebral endothelial cell adhesion molecule
7263	thiosulfate sulfurtransferase (rhodanese)
27433	torsin family 2, member A
10645	calcium/calmodulin-dependent protein kinase kinase 2, beta
129852	chromosome 2 open reading frame 73
339568	hypothetical LOC339568
26022	similar to transmembrane protein 98; transmembrane protein 98
51142	coiled-coil-helix-coiled-coil-helix domain containing 2; similar to coiled-coil-helix-coiled-coil-helix domain containing 2
55142	HAUS augmin-like complex, subunit 2
10152	abl interactor 2
90338	zinc finger protein 160
128312	histone cluster 3, H2bb
79589	ring finger protein 128
6161	small nucleolar RNA, H/ACA box 7A; small nucleolar RNA, H/ACA box 7B; ribosomal protein L32
7293	tumor necrosis factor receptor superfamily, member 4
6168	ribosomal protein L37a
79991	oligonucleotide/oligosaccharide-binding fold containing 1
4825	NK6 homeobox 1
9048	artemin
79992	chromosome 6 open reading frame 59; ripply2 homolog (zebrafish)
90342	fer-1-like 5 (C. elegans)
128308	mitochondrial ribosomal protein L55
3151	hypothetical LOC729505; similar to hCG2040565; high-mobility group nucleosomal binding domain 2; similar to high-mobility group nucleosomal binding domain 2
79596	ring finger protein 219
8396	phosphatidylinositol-5-phosphate 4-kinase, type II, beta
9441	mediator complex subunit 26
9446	glutathione S-transferase omega 1
6159	ribosomal protein L29 pseudogene 9; ribosomal protein L29 pseudogene 12; ribosomal protein L29 pseudogene 11; ribosomal protein L29; ribosomal protein L29 pseudogene 26
139599	melanoma antigen family E, 2
128710	chromosome 20 open reading frame 94
9920	kelch repeat and BTB (POZ) domain containing 11
4830	non-metastatic cells 1, protein (NM23A) expressed in; NME1-NME2 readthrough transcript; non-metastatic cells 2, protein (NM23B) expressed in
4831	non-metastatic cells 1, protein (NM23A) expressed in; NME1-NME2 readthrough transcript; non-metastatic cells 2, protein (NM23B) expressed in
10168	zinc finger protein 197
402057	ribosomal protein S17 pseudogene 16
2660	myostatin
54033	RNA binding motif protein 11
10166	solute carrier family 25 (mitochondrial carrier; ornithine transporter) member 15
3993	lethal giant larvae homolog 2 (Drosophila)
3125	major histocompatibility complex, class II, DR beta 3
10174	sorbin and SH3 domain containing 3
90317	zinc finger protein 616
3128	major histocompatibility complex, class II, DR beta 6 (pseudogene)
28990	asteroid homolog 1 (Drosophila)
6189	ribosomal protein S3A pseudogene 5; ribosomal protein S3a pseudogene 47; ribosomal protein S3a pseudogene 49; ribosomal protein S3A; hypothetical LOC100131699; hypothetical LOC100130107
56884	follistatin-like 5
9901	SLIT-ROBO Rho GTPase activating protein 3
158401	chromosome 9 open reading frame 84
56888	potassium channel modulatory factor 1
54933	rhomboid, veinlet-like 2 (Drosophila)
3512	immunoglobulin J polypeptide, linker protein for immunoglobulin alpha and mu polypeptides
142940	TruB pseudouridine (psi) synthase homolog 1 (E. coli)
54934	chromosome 12 open reading frame 41
6948	transcobalamin II; macrocytic anemia
54935	dual specificity phosphatase 23
81556	chromosome 15 open reading frame 44
6943	transcription factor 21
23321	tripartite motif-containing 2
387032	zinc finger with KRAB and SCAN domains 4
442388	short chain dehydrogenase/reductase family 16C, member 6
23729	sedoheptulokinase
3115	major histocompatibility complex, class II, DP beta 1
9422	zinc finger protein 264
2634	guanylate binding protein 2, interferon-inducible
81537	sphingosine-1-phosphate phosphatase 1
162966	zinc finger protein 600
2639	glutaryl-Coenzyme A dehydrogenase
6176	ribosomal protein, large, P1
54943	DnaJ (Hsp40) homolog, subfamily C, member 28
79139	Der1-like domain family, member 1
79966	stearoyl-CoA desaturase 5
9039	ubiquitin-like modifier activating enzyme 3
79960	PHD finger protein 17
647415	asparagine-linked glycosylation 1 homolog pseudogene
403282	olfactory receptor, family 6, subfamily C, member 65
4814	ninjurin 1
10188	tyrosine kinase, non-receptor, 2
4817	nitrilase 1
112752	chromosome 14 open reading frame 179
54940	OCIA domain containing 1
2054	syntaxin 2
11259	filamin A interacting protein 1-like
649	bone morphogenetic protein 1
10193	ring finger protein 41
10027222	sapiens hypothetical LOC100272228
113146	AHNAK nucleoprotein 2
127700	chromosome 1 open reading frame 102
54959	odontogenic, ameloblast asssociated
112703	family with sequence similarity 71, member E1
158471	prune homolog 2 (Drosophila)
3579	interleukin 8 receptor, beta
1562	cytochrome P450, family 2, subfamily C, polypeptide 18
54956	poly (ADP-ribose) polymerase family, member 16
6925	transcription factor 4
83637	zinc finger, MIZ-type containing 2
3594	interleukin 12 receptor, beta 1
9958	ubiquitin specific peptidase 15
639	PR domain containing 1, with ZNF domain
2065	v-erb-b2 erythroblastic leukemia viral oncogene homolog 3 (avian)
11244	zinc fingers and homeoboxes 1
255104	transmembrane and coiled-coil domains 4
199990	chromosome 1 open reading frame 86
79190	iroquois homeobox 6
3188	ribosomal protein L36a pseudogene 51; ribosomal protein L36a pseudogene 37; ribosomal protein L36a pseudogene 49; heterogeneous nuclear ribonucleoprotein H2 (H'); ribosomal protein L36a
9015	TATA box binding protein (TBP)-associated factor, RNA polymerase I, A, 48kDa
54968	transmembrane protein 70
3586	interleukin 10
56062	kelch-like 4 (Drosophila)
338440	anoctamin 9
3589	interleukin 11
669	2,3-bisphosphoglycerate mutase
11278	Kruppel-like factor 12
390167	olfactory receptor, family 5, subfamily M, member 10
79160	hypothetical protein MGC4294
127731	von Willebrand factor A domain containing 5B1
664	BCL2/adenovirus E1B 19kDa interacting protein 3
114904	C1q and tumor necrosis factor related protein 6
113174	serum amyloid A-like 1
114905	C1q and tumor necrosis factor related protein 7
54970	tetratricopeptide repeat domain 12
199974	cytochrome P450, family 4, subfamily Z, polypeptide 1
348801	leukemia NUP98 fusion partner 1
283218	hypothetical protein DKFZp434E1119
54971	BTG3 associated nuclear protein
6901	tafazzin
11270	nurim (nuclear envelope membrane protein)
132241	ribosomal protein L32 pseudogene 3
3170	forkhead box A2
6138	ribosomal protein L15 pseudogene 22; ribosomal protein L15 pseudogene 18; ribosomal protein L15 pseudogene 17; ribosomal protein L15 pseudogene 3; ribosomal protein L15 pseudogene 7; ribosomal protein L15
79169	chromosome 1 open reading frame 35
390157	olfactory receptor, family 8, subfamily K, member 1
3570	interleukin 6 receptor
79176	F-box and leucine-rich repeat protein 15
6135	ribosomal protein L11
9937	DNA cross-link repair 1A (PSO2 homolog, S. cerevisiae)
3159	hypothetical LOC100130009; high mobility group AT-hook 1
3164	nuclear receptor subfamily 4, group A, member 1
54982	ceroid-lipofuscinosis, neuronal 6, late infantile, variant
127733	UBX domain protein 10
54987	chromosome 1 open reading frame 123
3565	interleukin 4
54988	acyl-CoA synthetase medium-chain family member 5
3567	interleukin 5 (colony-stimulating factor, eosinophil)
9941	endo/exonuclease (5'-3'), endonuclease G-like
6911	T-box 6
3568	interleukin 5 receptor, alpha
6910	T-box 5
81488	glutamate receptor, ionotropic, N-methyl D-aspartate-like 1B; glutamate receptor, ionotropic, N-methyl D-aspartate-like 1A; GRINL1A complex locus
10207	InaD-like (Drosophila)
1474	cystatin E/M
153364	metallo-beta-lactamase domain containing 2
1477	cleavage stimulation factor, 3' pre-RNA, subunit 1, 50kDa
139629	XAGE-4 protein; X antigen family, member 3
644890	meiosis expressed gene 1 homolog (mouse)
170384	fucosyltransferase 11 (alpha (1,3) fucosyltransferase)
23270	TSPY-like 4
116328	chromosome 8 open reading frame 34
653399	glutathione S-transferase theta pseudogene 2
171024	synaptopodin 2
92610	TRAF-interacting protein with forkhead-associated domain
644076	glycosylation dependent cell adhesion molecule 1 (pseudogene)
375035	SFT2 domain containing 2
54991	chromosome 1 open reading frame 159
170370	family with sequence similarity 170, member B
81847	ring finger protein 146
81492	radial spokehead-like 1
284390	zinc finger protein 763
54996	MOCO sulphurase C-terminal domain containing 2
92014	mitochondrial carrier triple repeat 1
203429	chromosome X open reading frame 50B; chromosome X open reading frame 50
337966	keratin associated protein 6-1
83706	fermitin family homolog 3 (Drosophila)
4793	nuclear factor of kappa light polypeptide gene enhancer in B-cells inhibitor, beta
440278	cation channel, sperm associated 2 pseudogene 1
440275	eukaryotic translation initiation factor 2 alpha kinase 4
55653	breast carcinoma amplified sequence 4
1453	casein kinase 1, delta
83723	family with sequence similarity 57, member B
1452	casein kinase 1, alpha 1
9987	heterogeneous nuclear ribonucleoprotein D-like
4775	nuclear factor of activated T-cells, cytoplasmic, calcineurin-dependent 3
1075	cathepsin C
23293	Smg-6 homolog, nonsense mediated mRNA decay factor (C. elegans)
53405	chloride intracellular channel 5
84798	chromosome 19 open reading frame 48
1994	ELAV (embryonic lethal, abnormal vision, Drosophila)-like 1 (Hu antigen R)
266977	G protein-coupled receptor 110
4782	nuclear factor I/C (CCAAT-binding transcription factor)
1999	E74-like factor 3 (ets domain transcription factor, epithelial-specific )
221491	chromosome 6 open reading frame 1
5899	v-ral simian leukemia viral oncogene homolog B (ras related; GTP binding protein)
9997	SCO cytochrome oxidase deficient homolog 2 (yeast)
10218	angiopoietin-like 7
151050	chromosome 2 open reading frame 67
2595	glucosidase, alpha; neutral C
1062	centromere protein E, 312kDa
1060	centromere protein C 1
171019	ADAM metallopeptidase with thrombospondin type 1 motif, 19
221481	chromosome 6 open reading frame 81
392307	chromosome 9 open reading frame 128
6102	retinitis pigmentosa 2 (X-linked recessive)
64283	Rho-guanine nucleotide exchange factor
66037	bol, boule-like (Drosophila)
10242	potassium large conductance calcium-activated channel, subfamily M, beta member 2
10246	solute carrier family 17 (sodium phosphate), member 2
4752	NIMA (never in mitosis gene a)-related kinase 3
3626	inhibin, beta C
79230	zinc finger protein 557
56105	protocadherin gamma subfamily A, 11
126205	NLR family, pyrin domain containing 8
51529	anaphase promoting complex subunit 11
114571	solute carrier family 22 (organic anion transporter), member 9
392713	postmeiotic segregation increased 2-like 12 pseudogene
51524	transmembrane protein 138
10013113	sapiens similar to hCG2040918
253832	zinc finger, DHHC-type containing 20
132299	OCIA domain containing 2
4751	NIMA (never in mitosis gene a)-related kinase 2
55615	Rho GTPase activating protein 8; proline rich 5 (renal); PRR5-ARHGAP8 fusion
342125	transmembrane channel-like 3
55613	myotubularin related protein 8
3606	interleukin 18 (interferon-gamma-inducing factor)
3604	tumor necrosis factor receptor superfamily, member 9
3601	interleukin 15 receptor, alpha
56120	protocadherin gamma subfamily B, 8 pseudogene
221443	chromosome 6 open reading frame 130
55621	TRM1 tRNA methyltransferase 1 homolog (S. cerevisiae)
56127	protocadherin beta 10; protocadherin beta 9
2558	gamma-aminobutyric acid (GABA) A receptor, alpha 5
4327	matrix metallopeptidase 19
253827	methionine sulfoxide reductase B3
170394	PWWP domain containing 2B
261729	six transmembrane epithelial antigen of the prostate 2
159963	solute carrier family 5 (sodium/glucose cotransporter), member 12
51547	sirtuin (silent mating type information regulation 2 homolog) 7 (S. cerevisiae)
4726	NADH dehydrogenase (ubiquinone) Fe-S protein 6, 13kDa (NADH-coenzyme Q reductase)
167227	DCP2 decapping enzyme homolog (S. cerevisiae)
254958	REX1, RNA exonuclease 1 homolog (S. cerevisiae)-like 3 (pseudogene); REX1, RNA exonuclease 1 homolog (S. cerevisiae)-like 2 (pseudogene); REX1, RNA exonuclease 1 homolog (S. cerevisiae)-like 6 (pseudogene); REX1, RNA exonuclease 1 homolog (S. cerevisiae)-like 8; REX1, RNA exonuclease 1 homolog (S. cerevisiae)-like 7 (pseudogene); REX1, RNA exonuclease 1 homolog (S. cerevisiae)-like 5 (pseudogene)…
51542	vacuolar protein sorting 54 homolog (S. cerevisiae)
93653	ST7 overlapping transcript 1 (non-protein coding)
254170	F-box protein 33
646644	LLP homolog, long-term synaptic facilitation (Aplysia); similar to LLP homolog; similar to hCG2013595
2547	X-ray repair complementing defective repair in Chinese hamster cells 6; similar to ATP-dependent DNA helicase II, 70 kDa subunit
57181	solute carrier family 39 (zinc transporter), member 10
4301	similar to Afadin (Protein AF-6); myeloid/lymphoid or mixed-lineage leukemia (trithorax homolog, Drosophila); translocated to, 4
4303	forkhead box O4
441317	family with sequence similarity 90, member A19; family with sequence similarity 90, member A9; family with sequence similarity 90, member A8; family with sequence similarity 90, member A17; family with sequence similarity 90, member A7; family with sequence similarity 90, member A18; family with sequence similarity 90, member A16; family with sequence similarity 90, member A20; family with sequen…
283796	similar to Golgin subfamily A member 8-like protein 2; Golgin subfamily A member 8-like protein 1; Golgin subfamily A member 8-like protein 3; golgi autoantigen, golgin subfamily a, 9 pseudogene; similar to golgi autoantigen, golgin subfamily a, 8E
26468	LIM homeobox 6
137735	actin-binding Rho activating protein
280	amylase, alpha 2B (pancreatic)
163051	zinc finger protein 709
54510	protocadherin 18
57678	glycerol-3-phosphate acyltransferase, mitochondrial
54511	3-hydroxymethyl-3-methylglutaryl-Coenzyme A lyase-like 1
391634	heat shock protein 90kDa alpha (cytosolic), class B member 2 (pseudogene)
57178	zinc finger, MIZ-type containing 1
285033	hypothetical protein LOC285033
644414	similar to defensin, beta 131; defensin, beta 131
200942	kelch domain containing 8B
91975	zinc finger protein 300
4317	matrix metallopeptidase 8 (neutrophil collagenase)
200576	phosphoinositide kinase, FYVE finger containing
728066	hypothetical protein MGC40405 pseudogene
276	amylase, alpha 1A (salivary); amylase, alpha 1B (salivary); amylase, alpha 1C (salivary)
277	amylase, alpha 1A (salivary); amylase, alpha 1B (salivary); amylase, alpha 1C (salivary)
5029	purinergic receptor P2Y, G-protein coupled, 2
474343	spindlin family, member 2B
278	amylase, alpha 1A (salivary); amylase, alpha 1B (salivary); amylase, alpha 1C (salivary)
64220	stimulated by retinoic acid gene 6 homolog (mouse)
10013117	sapiens hypothetical LOC100131174
389677	RNA binding motif protein 12B
57169	zinc finger, NFX1-type containing 1
5453	POU class 3 homeobox 1
4322	matrix metallopeptidase 13 (collagenase 3)
5414	septin 4
55061	sushi domain containing 4
54531	mesoderm induction early response 1, family member 2
1915	eukaryotic translation elongation factor 1 alpha-like 7; eukaryotic translation elongation factor 1 alpha-like 3; similar to eukaryotic translation elongation factor 1 alpha 1; eukaryotic translation elongation factor 1 alpha 1
81033	potassium voltage-gated channel, subfamily H (eag-related), member 6
5046	proprotein convertase subtilisin/kexin type 6
51109	retinol dehydrogenase 11 (all-trans/9-cis/11-cis)
1912	polyhomeotic homolog 2 (Drosophila)
57691	KIAA1586
285966	family with sequence similarity 115, member C; family with sequence similarity 115, member D (pseudogene)
728096	cancer/testis antigen family 47, member A1; cancer/testis antigen family 47, member A2; cancer/testis antigen family 47, member A3; cancer/testis antigen family 47, member A11; cancer/testis antigen family 47, member A4; cancer/testis antigen family 47, member A10; cancer/testis antigen family 47, member A5; cancer/testis antigen family 47, member A6; cancer/testis antigen family 47, member A8; c…
284837	hypothetical LOC284837
642843	cleavage and polyadenylation specific factor 4-like
84707	brain expressed X-linked 2
6582	solute carrier family 22 (organic cation transporter), member 2
57157	putative homeodomain transcription factor 2
57158	junctophilin 2
344018	folliculogenesis specific basic helix-loop-helix
154872	hypothetical LOC154872
197342	essential meiotic endonuclease 1 homolog 2 (S. pombe)
84318	coiled-coil domain containing 77
90737	P antigen family, member 5 (prostate associated)
171489	SPANX family, member E; SPANX family, member D
4300	myeloid/lymphoid or mixed-lineage leukemia (trithorax homolog, Drosophila); translocated to, 3
51501	chromosome 11 open reading frame 73
5066	peptidylglycine alpha-amidating monooxygenase
54553	hypothetical protein DKFZP434I0714
91526	ankyrin repeat domain 44
54555	DEAD (Asp-Glu-Ala-Asp) box polypeptide 49
57636	Rho GTPase activating protein 23
54557	small glutamine-rich tetratricopeptide repeat (TPR)-containing, beta
285407	asparagine-linked glycosylation 1 homolog pseudogene
284353	NTPase, KAP family P-loop domain containing 1
1047	calmegin
85378	tubulin, gamma complex associated protein 6
5478	similar to TRIMCyp; peptidylprolyl isomerase A (cyclophilin A); peptidylprolyl isomerase A (cyclophilin A)-like 3
1045	caudal type homeobox 2
6514	solute carrier family 2 (facilitated glucose transporter), member 2
154865	IQ motif and ubiquitin domain containing
1050	CCAAT/enhancer binding protein (C/EBP), alpha
6520	solute carrier family 3 (activators of dibasic and neutral amino acid transport), member 2
5888	RAD51 homolog (RecA homolog, E. coli) (S. cerevisiae)
140686	WAP four-disulfide core domain 3
246	arachidonate 15-lipoxygenase
57620	stromal interaction molecule 2
197320	zinc finger protein 778
284348	LY6/PLAUR domain containing 5
25932	chloride intracellular channel 4
5884	RAD17 homolog (S. pombe)
401337	FLJ45974 protein
25938	HEAT repeat containing 5A
5071	Parkinson disease (autosomal recessive, juvenile) 2, parkin
84787	suppressor of variegation 4-20 homolog 2 (Drosophila)
5498	protoporphyrinogen oxidase
54576	UDP glucuronosyltransferase 1 family, polypeptide A3; UDP glucuronosyltransferase 1 family, polypeptide A5; UDP glucuronosyltransferase 1 family, polypeptide A4; UDP glucuronosyltransferase 1 family, polypeptide A7; UDP glucuronosyltransferase 1 family, polypeptide A6; UDP glucuronosyltransferase 1 family, polypeptide A10; UDP glucuronosyltransferase 1 family, polypeptide A9; UDP glucuronosyltran…
474384	coagulation factor VIII-associated (intronic transcript) 2; coagulation factor VIII-associated (intronic transcript) 3; coagulation factor VIII-associated (intronic transcript) 1
54578	UDP glucuronosyltransferase 1 family, polypeptide A3; UDP glucuronosyltransferase 1 family, polypeptide A5; UDP glucuronosyltransferase 1 family, polypeptide A4; UDP glucuronosyltransferase 1 family, polypeptide A7; UDP glucuronosyltransferase 1 family, polypeptide A6; UDP glucuronosyltransferase 1 family, polypeptide A10; UDP glucuronosyltransferase 1 family, polypeptide A9; UDP glucuronosyltran…
150379	patatin-like phospholipase domain containing 5
1955	multiple EGF-like-domains 9
84752	UDP-GlcNAc:betaGal beta-1,3-N-acetylglucosaminyltransferase 9
729178	hypothetical protein LOC729178
1026	cyclin-dependent kinase inhibitor 1A (p21, Cip1)
284382	actin-like 9
257629	ankyrin repeat and sterile alpha motif domain containing 4B
1030	cyclin-dependent kinase inhibitor 2B (p15, inhibits CDK4)
374355	chromosome 10 open reading frame 96
8897	myotubularin related protein 3
25953	paroxysmal nonkinesigenic dyskinesia
250	alkaline phosphatase, placental (Regan isozyme)
1969	EPH receptor A2
81832	neuropilin (NRP) and tolloid (TLL)-like 1
84765	zinc finger protein 577
284366	kallikrein-related peptidase 9
5468	peroxisome proliferator-activated receptor gamma
84769	MPV17 mitochondrial membrane protein-like 2
1960	early growth response 3
5475	protein phosphatase, EF-hand calcium binding domain 1
57107	prenyl (decaprenyl) diphosphate synthase, subunit 2
286554	BCL6 co-repressor-like 2
5471	phosphoribosyl pyrophosphate amidotransferase
284861	hypothetical LOC729461; hypothetical LOC653264; hypothetical LOC653135; hypothetical LOC284861
10028907	sapiens similar to ribosomal protein L36

## Sheet: overlap 1ts age position
overlapping genes first age position								% overlap
entrezID	gene name							brain	VL
10152	abl interactor 2							0.0941526	0.0526316
4301	similar to Afadin (Protein AF-6); myeloid/lymphoid or mix	ed-lineage leukemia (trithorax homolog, Drosophila); translocated to, 4
783	calcium channel, voltage-dependent, beta 2 subunit
4303	forkhead box O4
11259	filamin A interacting protein 1-like
4493	metallothionein 1L (gene/pseudogene); metallothionein 1E;	metallothionein 1 pseudogene 3; metallothionein 1J (pseudogene)
3720	jumonji, AT rich interactive domain 2
22834	zinc finger protein 652
1047	calmegin
330	baculoviral IAP repeat-containing 3
1102	regulator of chromosome condensation (RCC1) and BTB (POZ)	domain containing protein 2
7122	claudin 5
2898	glutamate receptor, ionotropic, kainate 2
23469	PHD finger protein 3
23371	tensin like C1 domain containing phosphatase (tensin 2)
3632	inositol polyphosphate-5-phosphatase, 40kDa
5228	placental growth factor
23034	sterile alpha motif domain containing 4A
83637	zinc finger, MIZ-type containing 2
196740	chromosome 10 open reading frame 72
5269	serpin peptidase inhibitor, clade B (ovalbumin), member 6
832	capping protein (actin filament) muscle Z-line, beta
4651	myosin X
2065	v-erb-b2 erythroblastic leukemia viral oncogene homolog 3	(avian)
5795	protein tyrosine phosphatase, receptor type, J
5320	phospholipase A2, group IIA (platelets, synovial fluid)
25932	chloride intracellular channel 4
5588	protein kinase C, theta
23500	dishevelled associated activator of morphogenesis 2
2263	fibroblast growth factor receptor 2
22843	protein phosphatase 1E (PP2C domain containing)
2261	fibroblast growth factor receptor 3
9063	protein inhibitor of activated STAT, 2
9588	peroxiredoxin 6
6197	ribosomal protein S6 kinase, 90kDa, polypeptide 3
4507	methylthioadenosine phosphorylase
3688	integrin, beta 1 (fibronectin receptor, beta polypeptide,	antigen CD29 includes MDF2, MSK12)
10439	olfactomedin 1
5590	protein kinase C, zeta
4604	myosin binding protein C, slow type
6695	sparc/osteonectin, cwcv and kazal-like domains proteoglyc	an (testican) 1
4502	metallothionein 2A
2115	ets variant 1
8537	breast carcinoma amplified sequence 1
4185	ADAM metallopeptidase domain 11
5756	twinfilin, actin-binding protein, homolog 1 (Drosophila)
9318	COP9 constitutive photomorphogenic homolog subunit 2 (Ara	bidopsis)
1453	casein kinase 1, delta
5414	septin 4
10174	sorbin and SH3 domain containing 3
23531	monocyte to macrophage differentiation-associated
18	4-aminobutyrate aminotransferase
7799	PR domain containing 2, with ZNF domain
3601	interleukin 15 receptor, alpha
6795	aurora kinase C
9098	ubiquitin specific peptidase 6 (Tre-2 oncogene)
1785	dynamin 2
8073	protein tyrosine phosphatase type IVA, member 2
1809	dihydropyrimidinase-like 3
8301	phosphatidylinositol binding clathrin assembly protein
53405	chloride intracellular channel 5
1994	ELAV (embryonic lethal, abnormal vision, Drosophila)-like	1 (Hu antigen R)
285527	FRY-like
8346	histone cluster 1, H2bi; histone cluster 1, H2bg; histone	cluster 1, H2be; histone cluster 1, H2bf; histone cluster 1, H2bc
7048	transforming growth factor, beta receptor II (70/80kDa)
7084	thymidine kinase 2, mitochondrial
116984	ArfGAP with RhoGAP domain, ankyrin repeat and PH domain 2
23095	kinesin family member 1B
3170	forkhead box A2
55973	B-cell receptor-associated protein 29
811	calreticulin
2348	folate receptor 1 (adult)
3115	major histocompatibility complex, class II, DP beta 1
6714	v-src sarcoma (Schmidt-Ruppin A-2) viral oncogene homolog	(avian)
9619	ATP-binding cassette, sub-family G (WHITE), member 1
9422	zinc finger protein 264
29969	MyoD family inhibitor domain containing
5899	v-ral simian leukemia viral oncogene homolog B (ras relat	ed; GTP binding protein)
815	calcium/calmodulin-dependent protein kinase II alpha
1298	collagen, type IX, alpha 2
5567	protein kinase, cAMP-dependent, catalytic, beta
7316	ubiquitin C
5625	proline dehydrogenase (oxidase) 1
26585	gremlin 1, cysteine knot superfamily, homolog (Xenopus la	evis)
3765	potassium inwardly-rectifying channel, subfamily J, membe	r 9
5999	regulator of G-protein signaling 4
4287	ataxin 3
5527	protein phosphatase 2, regulatory subunit B', gamma isofo	rm
9229	discs, large (Drosophila) homolog-associated protein 1
7322	ubiquitin-conjugating enzyme E2D 2 (UBC4/5 homolog, yeast	)
7263	thiosulfate sulfurtransferase (rhodanese)
613	breakpoint cluster region
10188	tyrosine kinase, non-receptor, 2
7091	transducin-like enhancer of split 4 (E(sp1) homolog, Dros	ophila)
8706	beta-1,3-N-acetylgalactosaminyltransferase 1 (globoside b	lood group)

## Sheet: Table 3
TABLE 3: Brain cortex second age-position
entrezID	gene name
84272	Yip1 domain family, member 4
1417	crystallin, beta B3
23650	tripartite motif-containing 29
334	amyloid beta (A4) precursor-like protein 2
22903	BTB (POZ) domain containing 3
7357	UDP-glucose ceramide glucosyltransferase
3483	insulin-like growth factor binding protein, acid labile subunit
535	ATPase, H+ transporting, lysosomal V0 subunit a1
8736	myomesin 1, 185kDa
537	ATPase, H+ transporting, lysosomal accessory protein 1
339479	family with sequence similarity 5, member C
6096	RAR-related orphan receptor B
1428	crystallin, mu
23646	phospholipase D family, member 3
8027	signal transducing adaptor molecule (SH3 domain and ITAM motif) 1
3488	insulin-like growth factor binding protein 5
23641	leucine zipper, down-regulated in cancer 1
3298	heat shock transcription factor 2
3297	heat shock transcription factor 1
735	complement component 9
8728	ADAM metallopeptidase domain 19 (meltrin beta)
7345	ubiquitin carboxyl-terminal esterase L1 (ubiquitin thiolesterase)
10097	ARP2 actin-related protein 2 homolog (yeast)
7343	upstream binding transcription factor, RNA polymerase I
546	alpha thalassemia/mental retardation syndrome X-linked (RAD54 homolog, S. cerevisiae)
8724	sorting nexin 3
1810	down-regulator of transcription 1, TBP-binding (negative cofactor 2)
8019	bromodomain containing 3
7341	SMT3 suppressor of mif two 3 homolog 1 (S. cerevisiae); SUMO1 pseudogene 3
10094	similar to actin related protein 2/3 complex subunit 3; hypothetical LOC729841; actin related protein 2/3 complex, subunit 3, 21kDa
1812	dopamine receptor D1
641339	zinc finger family member 674
2949	glutathione S-transferase mu 5
113457	tubulin, alpha 3d; tubulin, alpha 3c
8030	coiled-coil domain containing 6
5356	pleiotropic regulator 1 (PRL1 homolog, Arabidopsis)
57228	small trans-membrane and glycosylated protein
7329	ubiquitin-conjugating enzyme E2I (UBC9 homolog, yeast)
922	CD5 molecule-like
729	complement component 6
5348	FXYD domain containing ion transport regulator 1
7334	ubiquitin-conjugating enzyme E2N (UBC13 homolog, yeast)
725	complement component 4 binding protein, beta
7336	ubiquitin-conjugating enzyme E2 variant 2
1440	colony stimulating factor 3 (granulocyte)
6473	short stature homeobox
1849	dual specificity phosphatase 7
518	ATP synthase, H+ transporting, mitochondrial F0 complex, subunit C3 (subunit 9)
6478	seven in absentia homolog 2 (Drosophila)
22920	kinesin-associated protein 3
516	ATP synthase, H+ transporting, mitochondrial F0 complex, subunit C1 (subunit 9)
1845	dual specificity phosphatase 3
328	APEX nuclease (multifunctional DNA repair enzyme) 1
8237	ubiquitin specific peptidase 11
1444	chorionic somatomammotropin hormone-like 1
23620	neurotensin receptor 2
10079	ATPase, class II, type 9A
321	amyloid beta (A4) precursor protein-binding, family A, member 2
10075	HECT, UBA and WWE domain containing 1
10073	snurportin 1
523	ATPase, H+ transporting, lysosomal 70kDa, V1 subunit A
8745	ADAM metallopeptidase domain 23
22915	multimerin 1
85235	histone cluster 1, H2ag; histone cluster 1, H2ah; histone cluster 1, H2ai; histone cluster 1, H2ak; histone cluster 1, H2al; histone cluster 1, H2am
5338	phospholipase D2
203068	tubulin, beta; similar to tubulin, beta 5; tubulin, beta pseudogene 2; tubulin, beta pseudogene 1
529	ATPase, H+ transporting, lysosomal 31kDa, V1 subunit E1
526	ATPase, H+ transporting, lysosomal 56/58kDa, V1 subunit B2
525	ATPase, H+ transporting, lysosomal 56/58kDa, V1 subunit B1
527	ATPase, H+ transporting, lysosomal 16kDa, V0 subunit c
85453	TSPY-like 5
3240	haptoglobin-related protein; haptoglobin
10955	serine incorporator 3
983	cell division cycle 2, G1 to S and G2 to M
4968	8-oxoguanine DNA glycosylase
2104	estrogen-related receptor gamma
10752	cell adhesion molecule with homology to L1CAM (close homolog of L1)
2999	granzyme H (cathepsin G-like 2, protein h-CCPX)
9306	suppressor of cytokine signaling 6
10962	myeloid/lymphoid or mixed-lineage leukemia (trithorax homolog, Drosophila); translocated to, 11
55916	nuclear transport factor 2-like export factor 2
10059	dynamin 1-like
581	BCL2-associated X protein
8065	cullin 5
10769	polo-like kinase 2 (Drosophila)
8454	cullin 1
9585	kinesin family member 20B
4978	opioid binding protein/cell adhesion molecule-like
2113	v-ets erythroblastosis virus E26 oncogene homolog 1 (avian)
9581	prolyl endopeptidase-like
2114	v-ets erythroblastosis virus E26 oncogene homolog 2 (avian)
9315	chromosome 5 open reading frame 13
7388	ubiquinol-cytochrome c reductase hinge protein-like; ubiquinol-cytochrome c reductase hinge protein
5315	similar to Pyruvate kinase, isozymes M1/M2 (Pyruvate kinase muscle isozyme) (Cytosolic thyroid hormone-binding protein) (CTHBP) (THBP1); pyruvate kinase, muscle
9311	amiloride-sensitive cation channel 3
7384	ubiquinol-cytochrome c reductase core protein I
63941	N-terminal EF-hand calcium binding protein 3
10971	tyrosine 3-monooxygenase/tryptophan 5-monooxygenase activation protein, theta polypeptide
8514	potassium voltage-gated channel, shaker-related subfamily, beta member 2
57460	protein phosphatase 1H (PP2C domain containing)
50628	gem (nuclear organelle) associated protein 4
8079	myeloid leukemia factor 2
8720	membrane-bound transcription factor peptidase, site 1
1607	diacylglycerol kinase, beta 90kDa
961	CD47 molecule
960	CD44 molecule (Indian blood group)
8900	cyclin A1
1805	dermatopontin
83988	neurocalcin delta
558	AXL receptor tyrosine kinase
57468	solute carrier family 12 (potassium-chloride transporter), member 5
5307	paired-like homeodomain 1
5110	protein-L-isoaspartate (D-aspartate) O-methyltransferase
9326	zinc finger, HIT type 3
3257	Hermansky-Pudlak syndrome 1
389715	hypothetical protein LOC259308; chromosome 9 open reading frame 144
10983	cyclin I
10981	RAB32, member RAS oncogene family
10980	COP9 constitutive photomorphogenic homolog subunit 6 (Arabidopsis)
3270	histidine rich calcium binding protein
8507	ectodermal-neural cortex (with BTB-like domain)
1408	cryptochrome 2 (photolyase-like)
956	ectonucleoside triphosphate diphosphohydrolase 3
8082	sarcospan (Kras oncogene-associated gene)
953	ectonucleoside triphosphate diphosphohydrolase 1
1400	collapsin response mediator protein 1
10786	solute carrier family 17 (sodium phosphate), member 3
5100	protocadherin 8
9334	UDP-Gal:betaGlcNAc beta 1,4- galactosyltransferase, polypeptide 5
8707	UDP-Gal:betaGlcNAc beta 1,3-galactosyltransferase, polypeptide 2
8471	insulin receptor substrate 4
3268	ArfGAP with FG repeats 2
10791	vesicle-associated membrane protein 5 (myobrevin)
93081	chromosome 13 open reading frame 27
2741	glycine receptor, alpha 1
3006	histone cluster 1, H1c
9341	vesicle-associated membrane protein 3 (cellubrevin)
9746	calsyntenin 3
3684	integrin, alpha M (complement component 3 receptor 3 subunit)
2744	glutaminase
2743	glycine receptor, beta
9142	chromosome X open reading frame 1
10296	macrophage erythroblast attacher
1628	D site of albumin promoter (albumin D-box) binding protein
9755	TBK1 binding protein 1
9143	synaptogyrin 3
1620	deleted in bladder cancer 1
9145	synaptogyrin 1
29799	yippee-like 1 (Drosophila)
6296	acyl-CoA synthetase medium-chain family member 3
9354	ubiquitination factor E4A (UFD2 homolog, yeast)
3207	homeobox A11
3208	hippocalcin
9353	slit homolog 2 (Drosophila)
8936	WAS protein family, member 1
4293	mitogen-activated protein kinase kinase kinase 9
3885	keratin 34
4296	mitogen-activated protein kinase kinase kinase 11
3691	integrin, beta 4
9542	neuregulin 2
8496	PTPRF interacting protein, binding protein 1 (liprin beta 1)
9745	zinc finger protein 536
2760	GM2 ganglioside activator
11144	DMC1 dosage suppressor of mck1 homolog, meiosis-specific homologous recombination (yeast)
6014	Ras-like without CAAX 2
11143	MYST histone acetyltransferase 2; similar to MYST histone acetyltransferase 2
1613	death-associated protein kinase 3
1612	death-associated protein kinase 1
4935	G protein-coupled receptor 143
3420	isocitrate dehydrogenase 3 (NAD+) beta
81611	acidic (leucine-rich) nuclear phosphoprotein 32 family, member E
9368	solute carrier family 9 (sodium/hydrogen exchanger), member 3 regulator 1
9806	sparc/osteonectin, cwcv and kazal-like domains proteoglycan (testican) 2
3029	hydroxyacylglutathione hydrolase
192683	secretory carrier membrane protein 5
3028	hydroxysteroid (17-beta) dehydrogenase 10
3897	L1 cell adhesion molecule
9363	RAB33A, member RAS oncogene family
5801	protein tyrosine phosphatase, receptor type, R
10279	protease, serine, 16 (thymus)
5803	protein tyrosine phosphatase, receptor-type, Z polypeptide 1
10277	ubiquitination factor E4B (UFD2 homolog, yeast)
9777	transmembrane 9 superfamily protein member 4
3696	integrin, beta 8
4946	ornithine decarboxylase antizyme 1
6000	regulator of G-protein signaling 7
5806	pentraxin-related gene, rapidly induced by IL-1 beta
9378	neurexin 1
6812	syntaxin binding protein 1
9377	cytochrome c oxidase subunit Va
3223	homeobox C6
797	calcitonin-related polypeptide beta
9758	FERM and PDZ domain containing 4
2778	GNAS complex locus
9757	myeloid/lymphoid or mixed-lineage leukemia 4
6272	sortilin 1
3015	H2A histone family, member Z
794	calbindin 2
9568	gamma-aminobutyric acid (GABA) B receptor, 2
793	calbindin 1, 28kDa
10289	eukaryotic translation initiation factor 1B
2781	guanine nucleotide binding protein (G protein), alpha z polypeptide
2782	guanine nucleotide binding protein (G protein), beta polypeptide 1
1639	dynactin 1 (p150, glued homolog, Drosophila)
1638	dopachrome tautomerase (dopachrome delta-isomerase, tyrosine-related protein 2)
9764	KIAA0513
1635	dCMP deaminase
11127	kinesin family member 3A
2185	PTK2B protein tyrosine kinase 2 beta
3422	isopentenyl-diphosphate delta isomerase 1
998	cell division cycle 42 (GTP binding protein, 25kDa); cell division cycle 42 pseudogene 2
2181	acyl-CoA synthetase long-chain family member 3
3423	iduronate 2-sulfatase
4007	prickle homolog 3 (Drosophila)
2914	glutamate receptor, metabotropic 4
23205	acyl-CoA synthetase bubblegum family member 1
56967	chromosome 14 open reading frame 132
2915	glutamate receptor, metabotropic 5
784	calcium channel, voltage-dependent, beta 3 subunit
53335	B-cell CLL/lymphoma 11A (zinc finger protein)
1861	torsin family 1, member A (torsin A)
2709	gap junction protein, beta 5, 31.1kDa
11194	ATP-binding cassette, sub-family B (MDR/TAP), member 8
23207	pleckstrin homology domain containing, family M (with RUN domain) member 2
9389	solute carrier family 22, member 14
2195	FAT tumor suppressor homolog 1 (Drosophila)
23404	exosome component 2
3052	holocytochrome c synthase (cytochrome c heme-lyase)
23403	F-box protein 46
3053	serpin peptidase inhibitor, clade D (heparin cofactor), member 1
8970	histone cluster 1, H2bj
55719	family with sequence similarity 178, member A
9500	melanoma antigen family D, 1
2905	glutamate receptor, ionotropic, N-methyl D-aspartate 2C
777	calcium channel, voltage-dependent, R type, alpha 1E subunit
2906	glutamate receptor, ionotropic, N-methyl D-aspartate 2D
774	calcium channel, voltage-dependent, N type, alpha 1B subunit
775	hypothetical protein LOC100131098; calcium channel, voltage-dependent, L type, alpha 1C subunit
79053	asparagine-linked glycosylation 8, alpha-1,3-glucosyltransferase homolog (S. cerevisiae)
6258	retinoid X receptor, gamma
6253	reticulon 2
501	aldehyde dehydrogenase 7 family, member A1
6252	reticulon 1
9118	internexin neuronal intermediate filament protein, alpha
11189	trinucleotide repeat containing 4
6840	supervillin
1653	DEAD (Asp-Glu-Ala-Asp) box polypeptide 1
3445	interferon, alpha 8
11188	nischarin
3449	interferon, alpha 16
9110	myotubularin related protein 4
23604	death-associated protein kinase 2
54861	SNF related kinase
9783	regulating synaptic membrane exocytosis 3
2939	glutathione S-transferase alpha 2
9533	polymerase (RNA) I polypeptide C, 30kDa
1889	endothelin converting enzyme 1
4706	NADH dehydrogenase (ubiquinone) 1, alpha/beta subcomplex, 1, 8kDa
6843	vesicle-associated membrane protein 1 (synaptobrevin 1)
6844	vesicle-associated membrane protein 2 (synaptobrevin 2)
6238	ribosome binding protein 1 homolog 180kDa (dog)
3071	NCK-associated protein 1-like
4900	neurogranin (protein kinase C substrate, RC3)
6239	ras responsive element binding protein 1
6046	bromodomain containing 2
2528	fucosyltransferase 6 (alpha (1,3) fucosyltransferase)
6048	ring finger protein 5; ring finger protein 5 pseudogene 1
8289	AT rich interactive domain 1A (SWI-like)
4905	N-ethylmaleimide-sensitive factor
3073	hexosaminidase A (alpha polypeptide)
9521	eukaryotic translation elongation factor 1 epsilon 1
4719	NADH dehydrogenase (ubiquinone) Fe-S protein 1, 75kDa (NADH-coenzyme Q reductase)
6855	synaptophysin
6232	ribosomal protein S27 pseudogene 29; ribosomal protein S27 pseudogene 9; ribosomal protein S27 pseudogene 23; ribosomal protein S27 pseudogene 13; ribosomal protein S27; ribosomal protein S27 pseudogene 21; ribosomal protein S27 pseudogene 7; ribosomal protein S27 pseudogene 6; ribosomal protein S27 pseudogene 19
201229	hypothetical protein LOC201229
758	metallophosphoesterase domain containing 1
6857	synaptotagmin I
6227	ribosomal protein S21
9139	core-binding factor, runt domain, alpha subunit 2; translocated to, 2
9844	engulfment and cell motility 1
8273	solute carrier family 10 (sodium/bile acid cotransporter family), member 3
6861	synaptotagmin V
4919	receptor tyrosine kinase-like orphan receptor 1
3062	hypocretin (orexin) receptor 2
3665	interferon regulatory factor 7
3064	huntingtin
4205	myocyte enhancer factor 2A
6620	synuclein, beta
9860	leucine-rich repeats and immunoglobulin-like domains 2
1573	cytochrome P450, family 2, subfamily J, polypeptide 2
7060	thrombospondin 4
1583	cytochrome P450, family 11, subfamily A, polypeptide 1
80208	spastic paraplegia 11 (autosomal recessive)
3927	LIM and SH3 protein 1
3925	stathmin 1
23136	erythrocyte membrane protein band 4.1-like 3
65057	adrenocortical dysplasia homolog (mouse)
6616	synaptosomal-associated protein, 25kDa
1185	chloride channel 6
5746	parathyroid hormone 2 receptor
1183	chloride channel 4
3094	histidine triad nucleotide binding protein 1
3097	human immunodeficiency virus type I enhancer binding protein 2
23120	ATPase, class V, type 10B
4888	neuropeptide Y receptor Y6 (pseudogene)
51090	plasma membrane proteolipid (plasmolipin)
55752	septin 11
1585	cytochrome P450, family 11, subfamily B, polypeptide 2
1584	cytochrome P450, family 11, subfamily B, polypeptide 1
4602	v-myb myeloblastosis viral oncogene homolog (avian)
7070	Thy-1 cell surface antigen
7075	tyrosine kinase with immunoglobulin-like and EGF-like domains 1
4600	myxovirus (influenza virus) resistance 2 (mouse)
7738	zinc finger protein 184
3745	potassium voltage-gated channel, Shab-related subfamily, member 1
23397	non-SMC condensin I complex, subunit H
9883	POM121 membrane glycoprotein (rat)
92140	metadherin
81565	nudE nuclear distribution gene E homolog (A. nidulans)-like 1
7040	transforming growth factor, beta 1
4632	myosin, light chain 1, alkali; skeletal, fast
4637	myosin, light chain 6, alkali, smooth muscle and non-muscle
81569	actin-like 8
114876	oxysterol binding protein-like 1A
81566	cysteine-serine-rich nuclear protein 2
4635	myosin, light chain 4, alkali; atrial, embryonic
7046	transforming growth factor, beta receptor 1
4233	met proto-oncogene (hepatocyte growth factor receptor)
4232	mesoderm specific transcript homolog (mouse)
9891	NUAK family, SNF1-like kinase, 1
9890	plasticity related gene 1
10029414	sapiens hypothetical protein LOC100294145
10314	LanC lantibiotic synthetase component C-like 1 (bacterial)
9892	synaptosomal-associated protein, 91kDa homolog (mouse)
171546	chromosome 14 open reading frame 147
23109	dendrin
23108	GTPase activating Rap/RanGAP domain-like 4
4628	myosin, heavy chain 10, non-muscle
5774	protein tyrosine phosphatase, non-receptor type 3
9079	LIM domain binding 2
7988	zinc finger protein 212
4248	mannosyl (beta-1,4-)-glycoprotein beta-1,4-N-acetylglucosaminyltransferase
2475	mechanistic target of rapamycin (serine/threonine kinase)
7991	tumor suppressor candidate 3
10383	tubulin, beta 2C
4254	KIT ligand
4070	tumor-associated calcium signal transducer 2
2675	similar to GDNF family receptor alpha 2; GDNF family receptor alpha 2
2673	glutamine-fructose-6-phosphate transaminase 1
3960	lectin, galactoside-binding, soluble, 4
65018	PTEN induced putative kinase 1
55794	DEAD (Asp-Glu-Ala-Asp) box polypeptide 28
5708	proteasome (prosome, macropain) 26S subunit, non-ATPase, 2
653238	general transcription factor IIH, polypeptide 2, 44kDa; general transcription factor IIH, polypeptide 2C; general transcription factor IIH, polypeptide 2B; general transcription factor IIH, polypeptide 2D
5706	proteasome (prosome, macropain) 26S subunit, ATPase, 6
4843	nitric oxide synthase 2, inducible
5510	protein phosphatase 1, regulatory (inhibitor) subunit 7
7781	solute carrier family 30 (zinc transporter), member 3
4258	microsomal glutathione S-transferase 2
9711	KIAA0226
4259	microsomal glutathione S-transferase 3
5507	protein phosphatase 1, regulatory (inhibitor) subunit 3C
10370	Cbp/p300-interacting transactivator, with Glu/Asp-rich carboxy-terminal domain, 2
23167	EFR3 homolog A (S. cerevisiae)
9706	unc-51-like kinase 2 (C. elegans)
4088	SMAD family member 3
4644	myosin VA (heavy chain 12, myoxin)
3706	inositol 1,4,5-trisphosphate 3-kinase A
5717	proteasome (prosome, macropain) 26S subunit, non-ATPase, 11
11200	protein kinase CHK2-like; CHK2 checkpoint homolog (S. pombe); similar to hCG1983233
4878	natriuretic peptide precursor A
3708	inositol 1,4,5-triphosphate receptor, type 1
23154	neurochondrin
5711	proteasome (prosome, macropain) 26S subunit, non-ATPase, 5
10362	high-mobility group 20B
5713	proteasome (prosome, macropain) 26S subunit, non-ATPase, 7
5714	proteasome (prosome, macropain) 26S subunit, non-ATPase, 8
9092	squamous cell carcinoma antigen recognized by T cells
3992	fatty acid desaturase 1
9718	endothelin converting enzyme 2
5514	protein phosphatase 1, regulatory (inhibitor) subunit 10
2696	gastric inhibitory polypeptide receptor
26578	osteoclast stimulating factor 1
23157	septin 6
23158	TBC1 domain family, member 9 (with GRAM domain)
7087	intercellular adhesion molecule 5, telencephalin
5518	protein phosphatase 2 (formerly 2A), regulatory subunit A, alpha isoform
4053	latent transforming growth factor beta binding protein 2
4677	asparaginyl-tRNA synthetase
4881	natriuretic peptide receptor A/guanylate cyclase A (atrionatriuretic peptide receptor A)
11215	A kinase (PRKA) anchor protein 11
11216	A kinase (PRKA) anchor protein 10
11214	A kinase (PRKA) anchor protein 13
23349	KIAA1045
2692	growth hormone releasing hormone receptor
4477	microseminoprotein, beta-
5529	protein phosphatase 2, regulatory subunit B', epsilon isoform
23144	zinc finger CCCH-type containing 3
2688	growth hormone 1
5527	protein phosphatase 2, regulatory subunit B', gamma isoform
4289	muskelin 1, intracellular mediator containing kelch motifs
22979	EFR3 homolog B (S. cerevisiae)
5950	retinol binding protein 4, plasma
22977	aldo-keto reductase family 7, member A3 (aflatoxin aldehyde reductase)
64112	modulator of apoptosis 1
284217	laminin, alpha 1
5162	pyruvate dehydrogenase (lipoamide) beta
1395	corticotropin releasing hormone receptor 2
55183	RAP1 interacting factor homolog (yeast)
57030	solute carrier family 17 (sodium-dependent inorganic phosphate cotransporter), member 7
10540	dynactin 2 (p50)
6416	mitogen-activated protein kinase kinase 4
339287	male-specific lethal 1 homolog (Drosophila)
25827	F-box and leucine-rich repeat protein 2
10921	similar to ribonucleic acid binding protein S1; RNA binding protein S1, serine-rich domain
55187	vacuolar protein sorting 13 homolog D (S. cerevisiae)
10133	optineurin
5159	platelet-derived growth factor receptor, beta polypeptide
84942	WD repeat domain 73
22987	synaptic vesicle glycoprotein 2C
5178	paternally expressed 3; PEG3 antisense RNA (non-protein coding); zinc finger, imprinted 2
5179	proenkephalin
10538	basic leucine zipper transcription factor, ATF-like
26151	N-acetyltransferase 9 (GCN5-related, putative)
5176	serpin peptidase inhibitor, clade F (alpha-2 antiplasmin, pigment epithelium derived factor), member 1
1382	cellular retinoic acid binding protein 2
6689	Spi-B transcription factor (Spi-1/PU.1 related)
22980	transcription factor 25 (basic helix-loop-helix)
22986	sortilin-related VPS10 domain containing receptor 3
6693	sialophorin
5939	RNA binding motif, single stranded interacting protein 2; RNA binding motif, single stranded interacting protein 2 pseudogene
51433	anaphase promoting complex subunit 5
8536	calcium/calmodulin-dependent protein kinase I
4692	necdin homolog (mouse)
10142	A kinase (PRKA) anchor protein (yotiao) 9
25830	sulfotransferase family 4A, member 1
10525	hypoxia up-regulated 1
57556	sema domain, transmembrane domain (TM), and cytoplasmic domain, (semaphorin) 6A
5145	phosphodiesterase 6A, cGMP-specific, rod, alpha
6401	selectin E
5557	primase, DNA, polypeptide 1 (49kDa)
1123	chimerin (chimaerin) 1
22993	HMG box domain containing 3
25804	LSM4 homolog, U6 small nuclear RNA associated (S. cerevisiae)
1131	cholinergic receptor, muscarinic 3
5138	phosphodiesterase 2A, cGMP-stimulated
10114	homeodomain interacting protein kinase 3
203510	similar to hCG1644442
26999	cytoplasmic FMR1 interacting protein 2
8567	MAP-kinase activating death domain
7529	tyrosine 3-monooxygenase/tryptophan 5-monooxygenase activation protein, beta polypeptide
393	Rho GTPase activating protein 4
599	BCL2-like 2
4436	mutS homolog 2, colon cancer, nonpolyposis type 1 (E. coli)
1113	chromogranin A (parathyroid secretory protein 1)
1114	chromogranin B (secretogranin 1)
25814	ataxin 10
27303	RNA binding motif, single stranded interacting protein
23187	pleckstrin homology-like domain, family B, member 1
10128	leucine-rich PPR-motif containing
10129	furry homolog (Drosophila)
5573	protein kinase, cAMP-dependent, regulatory, type I, alpha (tissue specific extinguisher 1)
1121	choroideremia (Rab escort protein 1)
5575	protein kinase, cAMP-dependent, regulatory, type I, beta
6672	SP100 nuclear antigen
7534	tyrosine 3-monooxygenase/tryptophan 5-monooxygenase activation protein, zeta polypeptide
7533	tyrosine 3-monooxygenase/tryptophan 5-monooxygenase activation protein, eta polypeptide
10120	ARP1 actin-related protein 1 homolog B, centractin beta (yeast)
399	ras homolog gene family, member H
23598	POZ (BTB) and AT hook containing zinc finger 1
10125	RAS guanyl releasing protein 1 (calcium and DAG-regulated)
7024	transcription factor CP2
5579	protein kinase C, beta
381	ADP-ribosylation factor 5
7301	TYRO3 protein tyrosine kinase
54453	Ras and Rab interactor 2
10505	sema domain, immunoglobulin domain (Ig), transmembrane domain (TM) and short cytoplasmic domain, (semaphorin) 4F
10012997	sapiens hypothetical protein LOC100129973
25864	abhydrolase domain containing 14A
8775	N-ethylmaleimide-sensitive factor attachment protein, alpha
26128	KIAA1279
5985	replication factor C (activator 1) 5, 36.5kDa
10300	katanin p80 (WD repeat containing) subunit B 1
6665	SRY (sex determining region Y)-box 15
5778	protein tyrosine phosphatase, non-receptor type 7
7905	receptor accessory protein 5
5581	protein kinase C, epsilon
7033	trefoil factor 3 (intestinal)
7036	transferrin receptor 2
6456	SH3-domain GRB2-like 2
7504	X-linked Kx blood group (McLeod syndrome)
256051	zinc finger protein 549
373	tripartite motif-containing 23
7314	ubiquitin B
379	ADP-ribosylation factor-like 4D
375	ADP-ribosylation factor 1
377	ADP-ribosylation factor 3
6447	secretogranin V (7B2 protein)
6446	serum/glucocorticoid regulated kinase 1
10109	actin related protein 2/3 complex, subunit 2, 34kDa
5591	similar to protein kinase, DNA-activated, catalytic polypeptide; protein kinase, DNA-activated, catalytic polypeptide
6653	sortilin-related receptor, L(DLR class) A repeats-containing
5789	protein tyrosine phosphatase, receptor type, D
6440	surfactant protein C
55567	dynein, axonemal, heavy chain 3
26100	WD repeat domain, phosphoinositide interacting 2
54434	slingshot homolog 1 (Drosophila)
283638	KIAA0284
8799	peroxisomal biogenesis factor 11 beta
369	v-raf murine sarcoma 3611 viral oncogene homolog
90865	interleukin 33
25843	MOB1, Mps One Binder kinase activator-like 3 (yeast)
6642	sorting nexin 1
6641	syntrophin, beta 1 (dystrophin-associated protein A1, 59kDa, basic component 1)
10900	RUN domain containing 3A
5798	protein tyrosine phosphatase, receptor type, N
1173	adaptor-related protein complex 2, mu 1 subunit
1368	carboxypeptidase M
10904	bladder cancer associated protein
6432	splicing factor, arginine/serine-rich 7, 35kDa
7014	telomeric repeat binding factor 2
1361	carboxypeptidase B2 (plasma)
6623	synuclein, gamma (breast cancer-specific protein 1)
1363	carboxypeptidase E
55966	adherens junctions associated protein 1
25852	armadillo repeat containing 8
25855	breast cancer metastasis suppressor 1
5999	regulator of G-protein signaling 4
27347	serine threonine kinase 39 (STE20/SPS1 homolog, yeast)
51454	GULP, engulfment adaptor PTB domain containing 1
6770	steroidogenic acute regulatory protein
7494	X-box binding protein 1
146057	tau tubulin kinase 2
23510	potassium channel tetramerisation domain containing 2
805	calmodulin 3 (phosphorylase kinase, delta); calmodulin 2 (phosphorylase kinase, delta); calmodulin 1 (phosphorylase kinase, delta)
6775	signal transducer and activator of transcription 4
5230	phosphoglycerate kinase 1
8120	adaptor-related protein complex 3, beta 2 subunit
801	calmodulin 3 (phosphorylase kinase, delta); calmodulin 2 (phosphorylase kinase, delta); calmodulin 1 (phosphorylase kinase, delta)
27069	growth hormone inducible transmembrane protein
6347	chemokine (C-C motif) ligand 2
27067	staufen, RNA binding protein, homolog 2 (Drosophila)
1314	coatomer protein complex, subunit alpha
23518	R3H domain containing 1
153	adrenergic, beta-1-, receptor
203197	chromosome 9 open reading frame 91
64689	golgi reassembly stacking protein 1, 65kDa
2203	fructose-1,6-bisphosphatase 1
8871	synaptojanin 2
27072	vacuolar protein sorting 41 homolog (S. cerevisiae)
204	adenylate kinase 2
5223	phosphoglycerate mutase 1 (brain)
23503	zinc finger, FYVE domain containing 26
23507	leucine rich repeat containing 8 family, member B
51362	cell division cycle 40 homolog (S. cerevisiae)
23504	RIMS binding protein 2
165	AE binding protein 1
207	v-akt murine thymoma viral oncogene homolog 1
7480	wingless-type MMTV integration site family, member 10B
23508	tetratricopeptide repeat domain 9
1718	24-dehydrocholesterol reductase
10628	thioredoxin interacting protein
2219	ficolin (collagen/fibrinogen domain containing) 1
1716	deoxyguanosine kinase
6777	signal transducer and activator of transcription 5B
8867	synaptojanin 1
5214	phosphofructokinase, platelet
7201	thyrotropin-releasing hormone receptor
5217	profilin 2
211	aminolevulinate, delta-, synthase 1
10873	malic enzyme 3, NADP(+)-dependent, mitochondrial
5255	phosphorylase kinase, alpha 1 pseudogene 1; phosphorylase kinase, alpha 1 (muscle)
176	aggrecan
55117	solute carrier family 6 (neutral amino acid transporter), member 15
622	3-hydroxybutyrate dehydrogenase, type 1
27288	RNA binding motif protein, X-linked-like 2
254531	lysophosphatidylcholine acyltransferase 4
629	complement factor B
8854	aldehyde dehydrogenase 1 family, member A2
814	calcium/calmodulin-dependent protein kinase IV
1308	collagen, type XVII, alpha 1
818	calcium/calmodulin-dependent protein kinase II gamma
10602	CDC42 effector protein (Rho GTPase binding) 3
183	angiotensinogen (serpin peptidase inhibitor, clade A, member 8)
611	opsin 1 (cone pigments), short-wave-sensitive
613	breakpoint cluster region
808	calmodulin 3 (phosphorylase kinase, delta); calmodulin 2 (phosphorylase kinase, delta); calmodulin 1 (phosphorylase kinase, delta)
6382	syndecan 1
85359	DiGeorge syndrome critical region gene 6-like
27293	sphingomyelin phosphodiesterase, acid-like 3B
148229	ATPase, class I, type 8B, member 3
3110	motor neuron and pancreas homeobox 1
5919	retinoic acid receptor responder (tazarotene induced) 2
115	adenylate cyclase 9
26037	signal-induced proliferation-associated 1 like 1
27020	neuroplastin
2254	fibroblast growth factor 9 (glia-activating factor)
5910	RAP1, GTP-GDP dissociation stimulator 1
3382	islet cell autoantigen 1, 69kDa
27445	piccolo (presynaptic cytomatrix protein)
119	adducin 2 (beta)
390616	ankyrin repeat domain 34C
9201	doublecortin-like kinase 1
10653	serine peptidase inhibitor, Kunitz type, 2
7447	visinin-like 1
8837	CASP8 and FADD-like apoptosis regulator
2247	fibroblast growth factor 2 (basic)
432	asialoglycoprotein receptor 1
10650	slowmo homolog 1 (Drosophila)
9493	kinesin family member 23
26035	glucuronic acid epimerase
26033	attractin-like 1
9497	solute carrier family 4, sodium bicarbonate cotransporter, member 7
5926	AT rich interactive domain 4A (RBP1-like)
146691	target of myb1-like 2 (chicken)
5929	retinoblastoma binding protein 5
2263	fibroblast growth factor receptor 2
2892	glutamate receptor, ionotrophic, AMPA 3
25880	transmembrane protein 186
2262	glypican 5
23542	mitogen-activated protein kinase 8 interacting protein 2
57591	megakaryoblastic leukemia (translocation) 1
23544	seizure related 6 homolog (mouse)-like
8634	RNA terminal phosphate cyclase domain 1
2257	fibroblast growth factor 12
8631	src kinase associated phosphoprotein 1
9217	VAMP (vesicle-associated membrane protein)-associated protein B and C
55324	ATP-binding cassette, sub-family F (GCN20), member 3
26018	leucine-rich repeats and immunoglobulin-like domains 1
347344	zinc finger protein 81
8618	Ca++-dependent secretion activator
3360	5-hydroxytryptamine (serotonin) receptor 4
3362	5-hydroxytryptamine (serotonin) receptor 6
5213	phosphofructokinase, muscle
2224	farnesyl diphosphate synthase (farnesyl pyrophosphate synthetase, dimethylallyltranstransferase, geranyltranstransferase)
3356	5-hydroxytryptamine (serotonin) receptor 2A
9472	A kinase (PRKA) anchor protein 6
7277	tubulin, alpha 4a
8814	cyclin-dependent kinase-like 1 (CDC2-related kinase)
8342	histone cluster 1, H2bm
131	alcohol dehydrogenase 7 (class IV), mu or sigma polypeptide
26013	l(3)mbt-like (Drosophila)
29114	transgelin 3
8604	solute carrier family 25 (mitochondrial carrier, Aralar), member 12
3376	isoleucyl-tRNA synthetase
5903	RAN binding protein 2
8602	NOP14 nucleolar protein homolog (yeast)
2237	flap structure-specific endonuclease 1
84975	major facilitator superfamily domain containing 5
23761	phosphatidylserine decarboxylase
10648	secretoglobin, family 1D, member 1
10645	calcium/calmodulin-dependent protein kinase kinase 2, beta
9469	carbohydrate (chondroitin 6) sulfotransferase 3
26020	low density lipoprotein receptor-related protein 10
23768	fibronectin leucine rich transmembrane protein 2
51141	insulin induced gene 2
221830	TWIST neighbor
689	basic transcription factor 3; basic transcription factor 3, like 1 pseudogene
685	betacellulin
3339	heparan sulfate proteoglycan 2
9922	IQ motif and Sec7 domain 1
7299	tyrosinase-like (pseudogene); tyrosinase (oculocutaneous albinism IA)
6166	ribosomal protein L36a-like
29855	ubinuclein 1
2099	estrogen receptor 1
11010	GLI pathogenesis-related 1
2288	FK506 binding protein 4, 59kDa
79143	membrane bound O-acyltransferase domain containing 7
23710	GABA(A) receptors associated protein like 3 (pseudogene); GABA(A) receptor-associated protein like 1
23308	inducible T-cell co-stimulator ligand
116285	acyl-CoA synthetase medium-chain family member 1
10159	ATPase, H+ transporting, lysosomal accessory protein 2
23300	ATM interactor
885	cholecystokinin
10157	aminoadipate-semialdehyde synthase
23302	WSC domain containing 1
883	cysteine conjugate-beta lyase, cytoplasmic
9639	Rho guanine nucleotide exchange factor (GEF) 10
7280	tubulin, beta 2A
10162	lysophosphatidylcholine acyltransferase 3
4194	Mdm4 p53 binding protein homolog (mouse)
4190	malate dehydrogenase 1, NAD (soluble)
9912	Rho-type GTPase-activating protein RICH2
1796	docking protein 1-like protein; docking protein 1, 62kDa (downstream of tyrosine kinase 1)
1793	dedicator of cytokinesis 1
2299	forkhead box I1
3347	histatin 3
8395	phosphatidylinositol-4-phosphate 5-kinase, type I, beta
4833	non-metastatic cells 4, protein expressed in
1514	cathepsin L1
3547	immunoglobulin superfamily, member 1
3354	5-hydroxytryptamine (serotonin) receptor 1E
4830	non-metastatic cells 1, protein (NM23A) expressed in; NME1-NME2 readthrough transcript; non-metastatic cells 2, protein (NM23B) expressed in
11001	solute carrier family 27 (fatty acid transporter), member 2
23312	Dmx-like 2
9645	microtubule associated monoxygenase, calponin and LIM domain containing 2
23314	SATB homeobox 2
83660	talin 2
23316	cut-like homeobox 2
9435	carbohydrate (N-acetylglucosamine-6-O) sulfotransferase 2
6183	mitochondrial ribosomal protein S12
9908	GTPase activating protein (SH3 domain) binding protein 2
8387	olfactory receptor, family 1, subfamily E, member 1
2624	GATA binding protein 2
3128	major histocompatibility complex, class II, DR beta 6 (pseudogene)
9628	regulator of G-protein signaling 6
283450	chromosome 12 open reading frame 51
2628	glycine amidinotransferase (L-arginine:glycine amidinotransferase)
10672	guanine nucleotide binding protein (G protein), alpha 13
9228	discs, large (Drosophila) homolog-associated protein 2
2074	excision repair cross-complementing rodent repair deficiency, complementation group 6
3312	heat shock 70kDa protein 8
2268	Gardner-Rasheed feline sarcoma viral (v-fgr) oncogene homolog
1786	DNA (cytosine-5-)-methyltransferase 1
9900	synaptic vesicle glycoprotein 2A
9901	SLIT-ROBO Rho GTPase activating protein 3
11030	RNA binding protein with multiple splicing
2077	Ets2 repressor factor
28996	homeodomain interacting protein kinase 2; similar to homeodomain interacting protein kinase 2
3321	immunoglobulin superfamily, member 3
11037	stonin 1; STON1-GTF2A1L readthrough transcript; general transcription factor IIA, 1-like
2274	four and a half LIM domains 2
1503	CTP synthase
23326	ubiquitin specific peptidase 22
3797	kinesin family member 3C
3795	ketohexokinase (fructokinase)
3131	hepatic leukemia factor
696	butyrophilin, subfamily 1, member A1
10181	RNA binding motif protein 5
10681	guanine nucleotide binding protein (G protein), beta 5
3326	heat shock protein 90kDa alpha (cytosolic), class B member 1
10687	paraneoplastic antigen MA2
2280	FK506 binding protein 1A, 12kDa
8174	mucosal vascular addressin cell adhesion molecule 1
1780	dynein, cytoplasmic 1, intermediate chain 1
9229	discs, large (Drosophila) homolog-associated protein 1
8170	solute carrier family 14 (urea transporter), member 2
11258	dynactin 3 (p22)
2811	glycoprotein Ib (platelet), alpha polypeptide
2054	syntaxin 2
6722	serum response factor (c-fos serum response element-binding transcription factor)
9289	G protein-coupled receptor 56
2810	stratifin
2051	EPH receptor B6
1763	DNA replication helicase 2 homolog (yeast)
2819	glycerol-3-phosphate dehydrogenase 1 (soluble)
10193	ring finger protein 41
6929	transcription factor 3 (E2A immunoglobulin enhancer binding factors E12/E47)
3775	potassium channel, subfamily K, member 1
11059	WW domain containing E3 ubiquitin protein ligase 1
29890	RNA binding motif protein 15B
1770	dynein, axonemal, heavy chain 9
3190	heterogeneous nuclear ribonucleoprotein K; similar to heterogeneous nuclear ribonucleoprotein K
6924	transcription elongation factor B (SIII), polypeptide 3 (110kDa, elongin A)
9690	ubiquitin protein ligase E3C
56255	thioredoxin-related transmembrane protein 4
11057	abhydrolase domain containing 2
3575	interleukin 7 receptor
9693	Rap guanine nucleotide exchange factor (GEF) 2; similar to RAPGEF2 protein
3576	interleukin 8
6925	transcription factor 4
1755	deleted in malignant brain tumors 1
11041	UDP-GlcNAc:betaGal beta-1,3-N-acetylglucosaminyltransferase 1; UDP-GlcNAc:betaGal beta-1,3-N-acetylglucosaminyltransferase 2
2065	v-erb-b2 erythroblastic leukemia viral oncogene homolog 3 (avian)
3301	DnaJ (Hsp40) homolog, subfamily A, member 1
6738	TROVE domain family, member 2
2615	leucine rich repeat containing 32
2617	glycyl-tRNA synthetase
2806	glutamic-oxaloacetic transaminase 2, mitochondrial (aspartate aminotransferase 2)
1759	dynamin 1
2805	glutamic-oxaloacetic transaminase 1, soluble (aspartate aminotransferase 1)
6939	transcription factor 15 (basic helix-loop-helix)
6938	transcription factor 12
3784	potassium voltage-gated channel, KQT-like subfamily, member 1
3785	potassium voltage-gated channel, KQT-like subfamily, member 2
9014	TATA box binding protein (TBP)-associated factor, RNA polymerase I, B, 63kDa
11049	YDD19 protein
11045	uroplakin 1A
1741	discs, large homolog 3 (Drosophila)
2030	solute carrier family 29 (nucleoside transporters), member 1
11277	three prime repair exonuclease 1
3561	interleukin 2 receptor, gamma (severe combined immunodeficiency)
6143	ribosomal protein L19; ribosomal protein L19 pseudogene 12
11076	tubulin polymerization promoting protein
2034	endothelial PAS domain protein 1
11075	stathmin-like 2
9261	mitogen-activated protein kinase-activated protein kinase 2
1746	distal-less homeobox 2
661	polymerase (RNA) III (DNA directed) polypeptide D, 44kDa
113177	chromosome 19 open reading frame 36
3760	potassium inwardly-rectifying channel, subfamily J, member 3
3753	potassium voltage-gated channel, Isk-related family, member 1
3751	potassium voltage-gated channel, Shal-related subfamily, member 2
3172	hepatocyte nuclear factor 4, alpha
6905	tubulin folding cofactor E
3175	one cut homeobox 1
2026	enolase 2 (gamma, neuronal)
6903	tubulin folding cofactor C
2029	endosulfine alpha
283212	kelch-like 35 (Drosophila)
6716	steroid-5-alpha-reductase, alpha polypeptide 2 (3-oxo-5 alpha-steroid delta 4-dehydrogenase alpha 2)
3570	interleukin 6 receptor
6715	steroid-5-alpha-reductase, alpha polypeptide 1 (3-oxo-5 alpha-steroid delta 4-dehydrogenase alpha 1)
9278	zinc finger and BTB domain containing 22
2044	EPH receptor A5
9934	purinergic receptor P2Y, G-protein coupled, 14
9933	KIAA0020
655	bone morphogenetic protein 7
9659	hypothetical protein LOC100134230; similar to KIAA0454 protein; similar to phosphodiesterase 4D interacting protein isoform 2; phosphodiesterase 4D interacting protein
3763	potassium inwardly-rectifying channel, subfamily J, member 6
1537	cytochrome c-1
9665	KIAA0430
9662	centrosomal protein 135kDa
2038	erythrocyte membrane protein band 4.2
2036	erythrocyte membrane protein band 4.1-like 1
1478	cleavage stimulation factor, 3' pre-RNA, subunit 2, 64kDa
2334	AF4/FMR2 family, member 2
3861	keratin 14
10481	homeobox B13
39	acetyl-Coenzyme A acetyltransferase 2
10201	non-metastatic cells 6, protein expressed in (nucleoside-diphosphate kinase)
10486	CAP, adenylate cyclase-associated protein, 2 (yeast)
10485	chromosome 1 open reading frame 61
7168	tropomyosin 1 (alpha)
7167	TPI1 pseudogene; triosephosphate isomerase 1
1974	similar to eukaryotic translation initiation factor 4A2; eukaryotic translation initiation factor 4A, isoform 2
10489	leucine rich repeat containing 41
5641	legumain
1482	NK2 transcription factor related, locus 5 (Drosophila)
51560	RAB6B, member RAS oncogene family
1489	cardiotrophin 1
5646	protease, serine, 3
2323	fms-related tyrosine kinase 3 ligand
25	c-abl oncogene 1, receptor tyrosine kinase
23266	latrophilin 2
23268	dynamin binding protein
89845	ATP-binding cassette, sub-family C (CFTR/MRP), member 10
23261	calmodulin binding transcription activator 1
1983	eukaryotic translation initiation factor 5
10475	tripartite motif-containing 38
11338	U2 small nuclear RNA auxiliary factor 2
10477	ubiquitin-conjugating enzyme E2E 3 (UBC4/5 homolog, yeast)
123876	acyl-CoA synthetase medium-chain family member 2A
11332	acyl-CoA thioesterase 7
1457	casein kinase 2, alpha 1 polypeptide pseudogene; casein kinase 2, alpha 1 polypeptide
4779	nuclear factor (erythroid-derived 2)-like 1
10229	coenzyme Q7 homolog, ubiquinone (yeast)
51594	neuroblastoma amplified sequence
3848	keratin 1
10228	syntaxin 6
3845	v-Ki-ras2 Kirsten rat sarcoma viral oncogene homolog
5616	protein kinase, Y-linked
16	alanyl-tRNA synthetase
6500	S-phase kinase-associated protein 1
2596	growth associated protein 43
11346	synaptopodin
1462	versican
11341	stimulator of chondrogenesis 1
5899	v-ral simian leukemia viral oncogene homolog B (ras related; GTP binding protein)
10217	CTD (carboxy-terminal domain, RNA polymerase II, polypeptide A) small phosphatase-like
1465	cysteine and glycine-rich protein 1
1464	chondroitin sulfate proteoglycan 4
2593	guanidinoacetate N-methyltransferase
53616	ADAM metallopeptidase domain 22
5621	prion protein
57608	KIAA1462
10498	coactivator-associated arginine methyltransferase 1
9185	RALBP1 associated Eps domain containing 2
1473	cystatin D
51780	lysine (K)-specific demethylase 3B
23033	dopey family member 1
221061	family with sequence similarity 171, member A1
23236	phospholipase C, beta 1 (phosphoinositide-specific)
3823	killer cell lectin-like receptor subfamily C, member 3
10248	processing of precursor 7, ribonuclease P/MRP subunit (S. cerevisiae)
4354	membrane protein, palmitoylated 1, 55kDa
23233	exocyst complex component 6B
4753	NEL-like 2 (chicken)
55885	LIM domain only 3 (rhombotin-like 2)
4758	sialidase 1 (lysosomal sialidase)
84302	chromosome 9 open reading frame 125
4760	neurogenic differentiation 1
64848	YTH domain containing 2
4345	CD200 molecule
23038	WD and tetratricopeptide repeats 1
10440	translocase of inner mitochondrial membrane 17 homolog A (yeast)
87	actinin, alpha 1
10444	zer-1 homolog (C. elegans)
5601	mitogen-activated protein kinase 9
10231	regulator of calcineurin 2
5602	mitogen-activated protein kinase 10
23228	phospholipase C-like 2
10233	leucine rich repeat containing 23
9610	Ras and Rab interactor 1
2571	glutamate decarboxylase 1 (brain, 67kDa)
5604	mitogen-activated protein kinase kinase 1
4741	neurofilament, medium polypeptide
64061	TSPY-like 2
4744	neurofilament, heavy polypeptide
4745	NEL-like 1 (chicken)
23229	Cdc42 guanine nucleotide exchange factor (GEF) 9; hypothetical protein LOC100134381
10439	olfactomedin 1
55611	OTU domain, ubiquitin aldehyde binding 1
2564	gamma-aminobutyric acid (GABA) A receptor, epsilon
9607	CART prepropeptide
4359	myelin protein zero
2567	gamma-aminobutyric acid (GABA) A receptor, gamma 3
23025	unc-13 homolog A (C. elegans)
4168	MCF.2 cell line derived transforming sequence
3801	kinesin family member C3
23255	KIAA0802
23254	kazrin
3601	interleukin 15 receptor, alpha
130074	family with sequence similarity 168, member B
54788	DnaJ (Hsp40) homolog, subfamily B, member 12
22891	zinc finger protein 365
10468	follistatin
23057	nicotinamide nucleotide adenylyltransferase 2
2554	gamma-aminobutyric acid (GABA) A receptor, alpha 1
60	actin, beta
22895	rabphilin 3A homolog (mouse)
4131	microtubule-associated protein 1B
23250	ATPase, class VI, type 11A
2553	GA binding protein transcription factor, beta subunit 1
7857	secretogranin II (chromogranin C)
259217	heat shock 70kDa protein 12A
4720	NADH dehydrogenase (ubiquinone) Fe-S protein 2, 49kDa (NADH-coenzyme Q reductase)
4722	NADH dehydrogenase (ubiquinone) Fe-S protein 3, 30kDa (NADH-coenzyme Q reductase)
80342	TRAF3 interacting protein 3
4524	5,10-methylenetetrahydrofolate reductase (NADPH)
1292	collagen, type VI, alpha 2
22876	inositol polyphosphate-5-phosphatase F
22874	pleckstrin homology domain containing, family A member 6
55041	pleckstrin homology domain containing, family B (evectins) member 2
84733	chromobox homolog 2 (Pc class homolog, Drosophila)
1006	cadherin 8, type 2
6556	solute carrier family 11 (proton-coupled divalent metal ion transporters), member 1
5439	polymerase (RNA) II (DNA directed) polypeptide J, 13.3kDa
486	FXYD domain containing ion transport regulator 2
58530	lymphocyte antigen 6 complex, locus G6F; lymphocyte antigen 6 complex, locus G6D
5026	purinergic receptor P2X, ligand-gated ion channel, 5
8671	solute carrier family 4, sodium bicarbonate cotransporter, member 4
488	ATPase, Ca++ transporting, cardiac muscle, slow twitch 2
5019	3-oxoacid CoA transferase 1
26268	F-box protein 9
1010	cadherin 12, type 2 (N-cadherin 2)
4311	membrane metallo-endopeptidase
5446	paraoxonase 3
22883	calsyntenin 1
476	ATPase, Na+/K+ transporting, alpha 1 polypeptide
25974	methylmalonic aciduria (cobalamin deficiency) cblC type, with homocystinuria
1902	lysophosphatidic acid receptor 1
271	adenosine monophosphate deaminase 2 (isoform L)
477	ATPase, Na+/K+ transporting, alpha 2 (+) polypeptide
479	ATPase, H+/K+ transporting, nongastric, alpha polypeptide
273	amphiphysin
25977	NECAP endocytosis associated 1
4591	tripartite motif-containing 37
23479	iron-sulfur cluster scaffold homolog (E. coli)
64405	cadherin-like 22
5452	POU class 2 homeobox 2
5454	POU class 3 homeobox 2
157567	ankyrin repeat domain 46
57152	secreted LY6/PLAUR domain containing 1
10423	CDP-diacylglycerol--inositol 3-phosphatidyltransferase (phosphatidylinositol synthase)
22854	netrin G1
1917	eukaryotic translation elongation factor 1 alpha 2
7416	voltage-dependent anion channel 1; similar to voltage-dependent anion channel 1
7417	voltage-dependent anion channel 2
7419	voltage-dependent anion channel 3
10428	craniofacial development protein 1
23484	leptin receptor overlapping transcript-like 1
10014	histone deacetylase 5
4584	mucin 3B, cell surface associated; similar to Mucin-3A precursor (Intestinal mucin-3A); mucin 3A, cell surface associated; similar to mucin 3
4580	metaxin 1
7423	vascular endothelial growth factor B
4582	mucin 1, cell surface associated
107	adenylate cyclase 1 (brain)
23093	tubulin tyrosine ligase-like family, member 5
103	adenosine deaminase, RNA-specific
26873	5-oxoprolinase (ATP-hydrolysing)
57142	reticulon 4
5423	polymerase (DNA directed), beta
84726	HLA-B associated transcript 2-like
22866	connector enhancer of kinase suppressor of Ras 2
293	solute carrier family 25 (mitochondrial carrier; adenine nucleotide translocator), member 6
26050	SLIT and NTRK-like family, member 5
8664	eukaryotic translation initiation factor 3, subunit D
23492	chromobox homolog 7
291	solute carrier family 25 (mitochondrial carrier; adenine nucleotide translocator), member 4
8659	aldehyde dehydrogenase 4 family, member A1
492	ATPase, Ca++ transporting, plasma membrane 3
493	ATPase, Ca++ transporting, plasma membrane 4
23080	AVL9 homolog (S. cerevisiase)
5810	RAD1 homolog (S. pombe)
490	ATPase, Ca++ transporting, plasma membrane 1
5432	polymerase (RNA) II (DNA directed) polypeptide C, 33kDa
6574	solute carrier family 20 (phosphate transporter), member 1
6576	solute carrier family 25 (mitochondrial carrier; citrate transporter), member 1
5066	peptidylglycine alpha-amidating monooxygenase
5063	p21 protein (Cdc42/Rac)-activated kinase 3
240	arachidonate 5-lipoxygenase
22836	Rho-related BTB domain containing 3
57634	E1A binding protein p400
5682	proteasome (prosome, macropain) subunit, alpha type, 1
6324	sodium channel, voltage-gated, type I, beta
5681	protein serine kinase H1
5478	similar to TRIMCyp; peptidylprolyl isomerase A (cyclophilin A); peptidylprolyl isomerase A (cyclophilin A)-like 3
6515	solute carrier family 2 (facilitated glucose transporter), member 3
25928	sclerostin domain containing 1
6521	solute carrier family 4, anion exchanger, member 1 (erythrocyte membrane protein band 3, Diego blood group)
6319	stearoyl-CoA desaturase (delta-9-desaturase)
5887	RAD23 homolog B (S. cerevisiae)
26227	phosphoglycerate dehydrogenase
5261	phosphorylase kinase, gamma 2 (testis)
5268	serpin peptidase inhibitor, clade B (ovalbumin), member 5
1944	ephrin-A3
22848	AP2 associated kinase 1
90957	DEAH (Asp-Glu-Ala-Asp/His) box polypeptide 57
30008	EGF-containing fibulin-like extracellular matrix protein 2
26211	olfactory receptor, family 2, subfamily F, member 1
6310	ataxin 1
7138	troponin T type 1 (skeletal, slow)
5693	proteasome (prosome, macropain) subunit, beta type, 5
5695	proteasome (prosome, macropain) subunit, beta type, 7
1241	leukotriene B4 receptor
1232	chemokine (C-C motif) receptor 3
239	arachidonate 12-lipoxygenase
7128	tumor necrosis factor, alpha-induced protein 3
5274	serpin peptidase inhibitor, clade I (neuroserpin), member 1
262	adenosylmethionine decarboxylase 1
25945	poliovirus receptor-related 3
5870	RAB6C, member RAS oncogene family; RAB6A, member RAS oncogene family; hypothetical LOC100130819; RAB6C-like
1954	multiple EGF-like-domains 8
27250	programmed cell death 4 (neoplastic transformation inhibitor)
84759	polycomb group ring finger 1
6539	solute carrier family 6 (neurotransmitter transporter, betaine/GABA), member 12
1033	cyclin-dependent kinase inhibitor 3
6337	sodium channel, nonvoltage-gated 1 alpha
441151	transmembrane protein 151B
6543	solute carrier family 8 (sodium/calcium exchanger), member 2
6541	solute carrier family 7 (cationic amino acid transporter, y+ system), member 1
5862	RAB2A, member RAS oncogene family
5861	RAB1A, member RAS oncogene family
5099	protocadherin 7
1016	cadherin 18, type 2
5092	pterin-4 alpha-carbinolamine dehydratase/dimerization cofactor of hepatocyte nuclear factor 1 alpha
1012	cadherin 13, H-cadherin (heart)
1960	early growth response 3
1020	cyclin-dependent kinase 5
1022	cyclin-dependent kinase 7
1212	clathrin, light chain (Lcb)
6532	solute carrier family 6 (neurotransmitter transporter, serotonin), member 4
54581	SCAN domain containing 2 pseudogene
5298	phosphatidylinositol 4-kinase, catalytic, beta
25758	chromosome 11 open reading frame 41
5295	phosphoinositide-3-kinase, regulatory subunit 1 (alpha)

## Sheet: Table 4
Table 4: VL muscles second age-position
entrezID	gene name
8227	splicing factor, arginine/serine-rich 17A
25797	glutaminyl-peptide cyclotransferase
387978	chromosome 14 open reading frame 23
946	sialic acid binding Ig-like lectin 6
643750	hypothetical LOC643750
10994	ilvB (bacterial acetolactate synthase)-like
8740	tumor necrosis factor (ligand) superfamily, member 14
948	CD36 molecule (thrombospondin receptor)
50615	interleukin 21 receptor
22906	trafficking protein, kinesin binding 1
5368	prepronociceptin
3481	insulin-like growth factor 2 (somatomedin A); insulin; INS-IGF2 readthrough transcript
2950	glutathione S-transferase pi 1
3482	insulin-like growth factor 2 receptor
534	ATPase, H+ transporting, lysosomal 13kDa, V1 subunit G2
85464	slingshot homolog 2 (Drosophila)
79081	chromosome 11 open reading frame 48
375323	lipoma HMGIC fusion partner-like 4
85460	zinc finger protein 518B
267012	D-amino acid oxidase activator
79811	SAFB-like, transcription modulator
3290	hydroxysteroid (11-beta) dehydrogenase 1
55225	ribonucleoprotein, PTB-binding 2
1428	crystallin, mu
3488	insulin-like growth factor binding protein 5
340554	zinc finger CCCH-type containing 12B
55959	sulfatase 2
729786	golgi autoantigen, golgin subfamily a, 8D; golgi autoantigen, golgin subfamily a, 8C; similar to Golgin subfamily A member 8-like protein 1; golgi autoantigen, golgin subfamily a, 8F; golgi autoantigen, golgin subfamily a, 8G
79814	agmatine ureohydrolase (agmatinase)
643736	lung carcinoma-associated protein 10
8728	ADAM metallopeptidase domain 19 (meltrin beta)
128853	dual specificity phosphatase 15; chromosome 20 open reading frame 57
2948	glutathione S-transferase mu 4
2946	glutathione S-transferase mu 2 (muscle)
85474	ladybird homeobox 2
79612	NMDA receptor regulated 1-like
84085	F-box protein 30
246119	testis-specific transcript, Y-linked 10
29906	ST8 alpha-N-acetyl-neuraminide alpha-2,8-sialyltransferase 5
113457	tubulin, alpha 3d; tubulin, alpha 3c
222537	heparan sulfate (glucosamine) 3-O-sulfotransferase 5
138649	ankyrin repeat domain 19
143941	tetratricopeptide repeat domain 36
25777	unc-84 homolog B (C. elegans)
22918	CD93 molecule
23632	carbonic anhydrase XIV
25776	chibby homolog 1 (Drosophila)
6894	TAR (HIV-1) RNA binding protein 1
6887	T-cell acute lymphocytic leukemia 2
84886	chromosome 1 open reading frame 198
2971	general transcription factor IIIA
147968	calpain 12
517	ATP synthase, H+ transporting, mitochondrial F0 complex, subunit C2 (subunit 9)
22920	kinesin-associated protein 3
84099	inhibitor of DNA binding 2B, dominant negative helix-loop-helix protein (pseudogene)
196294	IMP1 inner mitochondrial membrane peptidase-like (S. cerevisiae)
1442	chorionic somatomammotropin hormone 1 (placental lactogen)
140885	signal-regulatory protein alpha
64598	motile sperm domain containing 3
27198	G protein-coupled receptor 81
7316	ubiquitin C
339896	glutamate decarboxylase-like 1
85458	DIX domain containing 1
8745	ADAM metallopeptidase domain 23
10072	dipeptidyl-peptidase 3
2960	general transcription factor IIE, polypeptide 1, alpha 56kDa
6480	ST6 beta-galactosamide alpha-2,6-sialyltranferase 1
63908	N-ethylmaleimide-sensitive factor attachment protein, beta
79632	family with sequence similarity 184, member A
6484	ST3 beta-galactoside alpha-2,3-sialyltransferase 4
80704	solute carrier family 19, member 3
10746	mitogen-activated protein kinase kinase kinase 2
283174	hypothetical LOC283174
987	LPS-responsive vesicle trafficking, beach and anchor containing
140851	metallothionein 1L (gene/pseudogene); metallothionein 1E; metallothionein 1 pseudogene 3; metallothionein 1J (pseudogene)
126520	polo-like kinase 5 pseudogene
344065	similar to zinc finger protein 570
138428	peptidyl-tRNA hydrolase 1 homolog (S. cerevisiae)
5325	pleiomorphic adenoma gene-like 1
84869	carbonyl reductase 4
10061	ATP-binding cassette, sub-family F (GCN20), member 2
3238	homeobox D12
10062	nuclear receptor subfamily 1, group H, member 3
338599	dual specificity phosphatase and pro isomerase domain containing 1
90204	zinc finger, SWIM-type containing 1
5116	pericentrin
7580	zinc finger protein 32
970	CD70 molecule
121441	neural precursor cell expressed, developmentally down-regulated 1
147912	SIX homeobox 5
55907	cytidine monophosphate N-acetylneuraminic acid synthetase
2114	v-ets erythroblastosis virus E26 oncogene homolog 2 (avian)
9315	chromosome 5 open reading frame 13
5315	similar to Pyruvate kinase, isozymes M1/M2 (Pyruvate kinase muscle isozyme) (Cytosolic thyroid hormone-binding protein) (CTHBP) (THBP1); pyruvate kinase, muscle
113419	testis expressed 261
7571	zinc finger protein 23 (KOX 16)
377007	kelch-like 30 (Drosophila)
123591	chromosome 15 open reading frame 27
10043	hypothetical LOC100128526; target of myb1 (chicken)
10046	mastermind-like domain containing 1
5104	serpin peptidase inhibitor, clade A (alpha-1 antiproteinase, antitrypsin), member 5
8073	protein tyrosine phosphatase type IVA, member 2
339456	transmembrane protein 52
84700	myosin XVIIIB
10777	cyclic AMP-regulated phosphoprotein, 21 kD
1802	DPH2 homolog (S. cerevisiae)
84057	meiotic nuclear divisions 1 homolog (S. cerevisiae)
8907	adaptor-related protein complex 1, mu 1 subunit
29931	loss of heterozygosity, 3, chromosomal region 2, gene A
130678	ribosomal protein, large, P1 pseudogene 5
63939	chromosome 20 open reading frame 177
8520	histone acetyltransferase 1
400451	family with sequence similarity 174, member B
9324	high mobility group nucleosomal binding domain 3
8718	tumor necrosis factor receptor superfamily, member 25
10038	poly (ADP-ribose) polymerase 2
53917	RAB24, member RAS oncogene family
138804	olfactory receptor, family 13, subfamily C, member 4
79873	nudix (nucleoside diphosphate linked moiety X)-type motif 18
60314	chromosome 12 open reading frame 10
952	CD38 molecule
79877	dephospho-CoA kinase domain containing
27151	C3 and PZP-like, alpha-2-macroglobulin domain containing 8
348980	hyperpolarization activated cyclic nucleotide-gated potassium channel 1
4995	olfactory receptor, family 3, subfamily A, member 2
50836	taste receptor, type 2, member 8
85414	solute carrier family 45, member 3
51248	PDZ domain containing 11
2135	exostoses (multiple)-like 2
9337	CCR4-NOT transcription complex, subunit 8
346528	olfactory receptor, family 2, subfamily A, member 1; olfactory receptor, family 2, subfamily A, member 42
96459	folliculin interacting protein 1
9343	elongation factor Tu GTP binding domain containing 2
6019	relaxin 2
1629	dihydrolipoamide branched chain transacylase E2
63892	thyroid adenoma associated
3678	integrin, alpha 5 (fibronectin receptor, alpha polypeptide)
63899	NOL1/NOP2/Sun domain family, member 3
29994	bromodomain adjacent to zinc finger domain, 2B
1622	diazepam binding inhibitor (GABA receptor modulator, acyl-Coenzyme A binding protein)
29990	paired immunoglobin-like type 2 receptor beta
114814	gonadotropin-releasing hormone (type 2) receptor 2
129138	ankyrin repeat domain 54
6006	Rh blood group, CcEe antigens
4291	myeloid leukemia factor 1
158135	tubulin tyrosine ligase-like family, member 11
3691	integrin, beta 4
8938	BAI1-associated protein 3
2752	glutamate-ammonia ligase (glutamine synthetase)
6291	serum amyloid A4, constitutive
90427	Bcl2 modifying factor
79690	galactose-3-O-sulfotransferase 4
286151	F-box protein 43
53938	peptidylprolyl isomerase (cyclophilin)-like 3
6288	serum amyloid A1
56980	PR domain containing 10
29979	ubiquilin 1
340074	hypothetical LOC340074
3034	histidine ammonia-lyase
1647	growth arrest and DNA-damage-inducible, alpha
3221	homeobox C4
29970	schwannomin interacting protein 1
79027	zinc finger protein 655
6001	regulator of G-protein signaling 10
387914	shisa homolog 2 (Xenopus laevis)
4942	ornithine aminotransferase (gyrate atrophy)
1642	damage-specific DNA binding protein 1, 127kDa
653506	meteorin, glial cell differentiation regulator-like; similar to meteorin, glial cell differentiation regulator-like
116379	interleukin 22 receptor, alpha 2
3431	SP110 nuclear body protein
6815	serine/threonine/tyrosine interacting protein
29765	tropomodulin 4 (muscle)
53346	transmembrane 6 superfamily member 1
9759	histone deacetylase 4
9758	FERM and PDZ domain containing 4
654485	ATP synthase, H+ transporting, mitochondrial F0 complex, subunit F2 pseudogene 4
192670	eukaryotic translation initiation factor 2C, 4
29091	syntaxin binding protein 6 (amisyn)
139081	melanoma antigen family C, 3
4004	LIM domain only 1 (rhombotin 1)
4953	ornithine decarboxylase 1
782	calcium channel, voltage-dependent, beta 1 subunit
783	calcium channel, voltage-dependent, beta 2 subunit
23201	family with sequence similarity 168, member A
2702	gap junction protein, alpha 5, 40kDa
647008	hypothetical LOC647008
3434	interferon-induced protein with tetratricopeptide repeats 1
9104	regucalcin (senescence marker protein-30)
80144	Fraser syndrome 1
2194	fatty acid synthase
23408	sirtuin (silent mating type information regulation 2 homolog) 5 (S. cerevisiae)
80148	PQ loop repeat containing 1
23405	dicer 1, ribonuclease type III
3052	holocytochrome c synthase (cytochrome c heme-lyase)
9797	TatD DNase domain containing 2
340527	NHS-like 2
2191	fibroblast activation protein, alpha
3038	hyaluronan synthase 3
79651	rhomboid 5 homolog 2 (Drosophila)
2712	glycerol kinase 2
6253	reticulon 2
56163	ring finger protein 17
152098	zinc finger, CW type with PWWP domain 2
54865	G patch domain containing 4
9117	SEC22 vesicle trafficking protein homolog C (S. cerevisiae)
80772	glycolipid transfer protein domain containing 1
93058	coenzyme Q10 homolog A (S. cerevisiae)
29071	C1GALT1-specific chaperone 1
122525	chromosome 14 open reading frame 28
8988	heat shock 27kDa protein 3
56947	mitochondrial fission factor
6843	vesicle-associated membrane protein 1 (synaptobrevin 1)
56133	protocadherin beta 2
148137	chromosome 19 open reading frame 55
4908	neurotrophin 3
3656	interleukin-1 receptor-associated kinase 2
80761	uroplakin 3B
3655	integrin, alpha 6
8996	nucleolar protein 3 (apoptosis repressor with CARD domain)
3652	intracisternal A particle-promoted polypeptide
3670	ISL LIM homeobox 1
10028809	sapiens hypothetical protein LOC100288092
4717	NADH dehydrogenase (ubiquinone) 1, subcomplex unknown, 1, 6kDa
2730	glutamate-cysteine ligase, modifier subunit
4719	NADH dehydrogenase (ubiquinone) Fe-S protein 1, 75kDa (NADH-coenzyme Q reductase)
4712	NADH dehydrogenase (ubiquinone) 1 beta subcomplex, 6, 17kDa
145853	chromosome 15 open reading frame 61
201229	hypothetical protein LOC201229
6236	Ras-related associated with diabetes
130872	AHA1, activator of heat shock 90kDa protein ATPase homolog 2 (yeast)
9839	zinc finger E-box binding homeobox 2
4710	hypothetical gene supported by AF044957; NM_004547; NADH dehydrogenase (ubiquinone) 1 beta subcomplex, 4, 15kDa
120526	DnaJ (Hsp40) homolog, subfamily C, member 24
9133	cyclin B2
6861	synaptotagmin V
1672	defensin, beta 1
3667	insulin receptor substrate 1
54841	basic, immunoglobulin-like variable motif containing
3665	interferon regulatory factor 7
4495	metallothionein 1G
728137	testis specific protein, Y-linked 3; testis specific protein, Y-linked 2; testis specific protein, Y-linked 1; testis specific protein, Y-linked pseudogene 7
64395	germ cell-less homolog 1 (Drosophila)-like; germ cell-less homolog 1 (Drosophila)
55743	checkpoint with forkhead and ring finger domains
170487	chromosome 20 open reading frame 134
728637	similar to rCG33261
80209	chromosome 13 open reading frame 23
389257	leucine-rich repeat-containing protein 14-like
7746	zinc finger protein 193
65055	receptor accessory protein 1
23135	lysine (K)-specific demethylase 6B
133121	ectonucleotide pyrophosphatase/phosphodiesterase 6
84676	tripartite motif-containing 63
84675	tripartite motif-containing 55
4619	myosin, heavy chain 1, skeletal muscle, adult
4489	metallothionein 1A
23138	Nedd4 binding protein 3
729254	hCG2045843
3098	hexokinase 1
440792	proline dehydrogenase (oxidase) 1 pseudogene
148046	chromosome 19 open reading frame 23
55553	SRY (sex determining region Y)-box 6
7072	TIA1 cytotoxic granule-associated RNA binding protein
4609	v-myc myelocytomatosis viral oncogene homolog (avian)
3743	potassium voltage-gated channel, shaker-related subfamily, member 7
388815	chromosome 21 open reading frame 34
55723	ASF1 anti-silencing function 1 homolog B (S. cerevisiae)
3741	potassium voltage-gated channel, shaker-related subfamily, member 5
10325	Ras-related GTP binding B
3746	potassium voltage-gated channel, Shaw-related subfamily, member 1
9882	TBC1 domain family, member 4
51692	cleavage and polyadenylation specific factor 3, 73kDa
114879	oxysterol binding protein-like 5
130951	chromosome 2 open reading frame 65
253559	cell adhesion molecule 2
55521	tripartite motif-containing 36
55529	transmembrane protein 55A
128338	DNA-damage regulated autophagy modulator 2
23390	zinc finger, DHHC-type containing 17
7043	transforming growth factor, beta 3
9890	plasticity related gene 1
54873	palmdelphin
5768	quiescin Q6 sulfhydryl oxidase 1
126364	leucine rich repeat containing 25
345611	immunity-related GTPase family, M
252995	fibronectin type III domain containing 5
81573	ankyrin repeat domain 13C
6201	ribosomal protein S7; ribosomal protein S7 pseudogene 11; ribosomal protein S7 pseudogene 4; ribosomal protein S7 pseudogene 10
3938	lactase
3939	lactate dehydrogenase A
114885	oxysterol binding protein-like 11
23105	follistatin-like 4
4240	milk fat globule-EGF factor 8 protein
23101	MCF.2 cell line derived transforming sequence-like 2
81571	microRNA 600; chromosome 9 open reading frame 45
4245	mannosyl (alpha-1,3-)-glycoprotein beta-1,2-N-acetylglucosaminyltransferase
10028771	sapiens similar to ankyrin repeat domain 2
201175	SH3 domain containing 20
64151	non-SMC condensin I complex, subunit G
164284	adenomatosis polyposis coli down-regulated 1-like
9074	claudin 6; similar to claudin 6
23379	KIAA0947
55508	solute carrier family 35, member E3
54097	family with sequence similarity 3, member B
23370	Rho/Rac guanine nucleotide exchange factor (GEF) 18
123722	fibronectin type III and SPRY domain containing 2
7789	zinc finger, X-linked, duplicated A
4253	CTAGE family, member 5 pseudogene; CTAGE family member; CTAGE family, member 4; CTAGE family, member 5
54663	WD repeat domain 74
65012	RhoA/RAC/CDC42 exchange factor; solute carrier family 26, member 10
2674	GDNF family receptor alpha 1
89797	neuron navigator 2
400710	FLJ26850 protein
117196	MAS-related GPR, member X4
283820	NODAL modulator 3; NODAL modulator 1; NODAL modulator 2
51660	brain protein 44-like
7780	solute carrier family 30 (zinc transporter), member 2
5700	proteasome (prosome, macropain) 26S subunit, ATPase, 1; similar to protease (prosome, macropain) 26S subunit, ATPase 1
23368	protein phosphatase 1, regulatory (inhibitor) subunit 13B
644596	non-protein coding RNA 86; non-protein coding RNA 87
3954	leucine zipper-EF-hand containing transmembrane protein 1
5507	protein phosphatase 1, regulatory (inhibitor) subunit 3C
166348	kelch domain containing 6
5506	protein phosphatase 1, regulatory (inhibitor) subunit 3A
400999	hypothetical gene supported by AK124342
23360	formin binding protein 4
115703	sorting nexin 26
115704	ecotropic viral integration site 5-like
2665	GDP dissociation inhibitor 2
56606	solute carrier family 2 (facilitated glucose transporter), member 9
64172	O-sialoglycoprotein endopeptidase-like 1
5719	proteasome (prosome, macropain) 26S subunit, non-ATPase, 13
151195	cyclin Y-like 1
23154	neurochondrin
9098	ubiquitin specific peptidase 6 (Tre-2 oncogene)
23355	vacuolar protein sorting 8 homolog (S. cerevisiae)
26574	apoptosis antagonizing transcription factor
9095	T-box 19
133383	chromosome 5 open reading frame 35
3984	LIM domain kinase 1
9091	phosphatidylinositol glycan anchor biosynthesis, class Q
94101	ORM1-like 1 (S. cerevisiae)
7089	transducin-like enhancer of split 2 (E(sp1) homolog, Drosophila)
284040	CMT1A duplicated region transcript 4
643008	PP12104
55773	TBC1 domain family, member 23
4670	heterogeneous nuclear ribonucleoprotein M
91694	LON peptidase N-terminal domain and ring finger 1
5532	protein phosphatase 3 (formerly 2B), catalytic subunit, beta isoform
5523	protein phosphatase 2 (formerly 2A), regulatory subunit B'', alpha
285359	phosducin-like 3 pseudogene; phosducin-like 3
5528	protein phosphatase 2, regulatory subunit B', delta isoform
91894	chromosome 11 open reading frame 52
10350	ATP-binding cassette, sub-family A (ABC1), member 9
4063	lymphocyte antigen 9
222962	solute carrier family 29 (nucleoside transporters), member 4; similar to solute carrier family 29 (nucleoside transporters), member 4
10559	solute carrier family 35 (CMP-sialic acid transporter), member A1
7090	transducin-like enhancer of split 3 (E(sp1) homolog, Drosophila)
22979	EFR3 homolog B (S. cerevisiae)
10028965	sapiens similar to dexamethasone-induced protein
51000	solute carrier family 35, member B3
1108	chromodomain helicase DNA binding protein 4
55186	solute carrier family 25, member 36
27334	purinergic receptor P2Y, G-protein coupled, 10
91860	calmodulin-like 4
400943	AILT5830
51009	Der1-like domain family, member 2
6415	selenoprotein W, 1
51631	LUC7-like 2 (S. cerevisiae)
57035	chromosome 1 open reading frame 63
27130	inversin
57571	ATP-grasp domain containing 1
255631	collagen, type XXIV, alpha 1
25821	mitochondrial translation optimization 1 homolog (S. cerevisiae)
728832	similar to Uncharacterized protein FLJ76381
10140	transducer of ERBB2, 1
64744	small ArfGAP2
51619	ubiquitin-conjugating enzyme E2D 4 (putative)
27123	dickkopf homolog 2 (Xenopus laevis)
284004	hexosaminidase (glycosyl hydrolase family 20, catalytic domain) containing
414059	TBC1 domain family, member 3E; TBC1 domain family, member 3F; TBC1 domain family, member 3G; TBC1 domain family member 3C-like protein ENSP00000341742; TBC1 domain family, member 3H; TBC1 domain family, member 3; TBC1 domain family, member 3I; TBC1 domain family, member 3B; TBC1 domain family, member 3C
642780	similar to hypothetical protein LOC284701
5937	RNA binding motif, single stranded interacting protein 1
151121	hypothetical LOC151121
7936	RD RNA binding protein
6698	small proline-rich protein 1A
619279	zinc finger protein 704
57560	intraflagellar transport 80 homolog (Chlamydomonas)
342933	zinc finger and SCAN domain containing 5B
26986	poly(A) binding protein, cytoplasmic pseudogene 5; poly(A) binding protein, cytoplasmic 1
7553	zinc finger protein 7
148898	chromosome 1 open reading frame 213
10524	K(lysine) acetyltransferase 5
5143	phosphodiesterase 4C, cAMP-specific (phosphodiesterase E1 dunce homolog, Drosophila)
84910	transmembrane protein 87B
84912	solute carrier family 35, member B4
10528	NOP56 ribonucleoprotein homolog (yeast)
441432	aquaporin 7 pseudogene 3
256714	MAP7 domain containing 2
55164	SHQ1 homolog (S. cerevisiae)
84417	chromosome 2 open reading frame 40
51807	tubulin, alpha 8
283870	chromosome 16 open reading frame 79
285525	Yip1 domain family, member 7
23192	ATG4 autophagy related 4 homolog B (S. cerevisiae)
441818	WW domain binding protein 11 pseudogene 1
8547	ficolin (collagen/fibrinogen domain containing) 3 (Hakata antigen)
664709	heterogeneous nuclear ribonucleoprotein A1-like 3; similar to heterogeneous nuclear ribonucleoprotein A1; heterogeneous nuclear ribonucleoprotein A1 pseudogene 2; heterogeneous nuclear ribonucleoprotein A1; heterogeneous nuclear ribonucleoprotein A1 pseudogene
84905	zinc finger protein 341
23587	chromosome 17 open reading frame 81
596	B-cell CLL/lymphoma 2
51409	HemK methyltransferase family member 1
10512	sema domain, immunoglobulin domain (Ig), short basic domain, secreted, (semaphorin) 3C
4439	mutS homolog 5 (E. coli)
51602	NOP58 ribonucleoprotein homolog (yeast)
54206	ERBB receptor feedback inhibitor 1
27101	similar to calcyclin binding protein; calcyclin binding protein
51601	lipoyltransferase 1
1120	choline kinase beta; carnitine palmitoyltransferase 1B (muscle)
23181	DIP2 disco-interacting protein 2 homolog A (Drosophila)
27309	zinc finger protein 330
64342	HCLS1 binding protein 3
159686	coiled-coil domain containing 147
57722	immunoglobulin superfamily, DCC subclass, member 4
64773	family with sequence similarity 113, member A
57538	alpha-kinase 3
1145	cholinergic receptor, nicotinic, epsilon
51042	zinc finger protein 593
5993	regulatory factor X, 5 (influences HLA class II expression)
91074	ankyrin repeat domain 30A
245911	defensin, beta 108B
84248	forty-two-three domain containing 1
644314	metallothionein 1I (pseudogene)
135924	olfactory receptor, family 9, subfamily A, member 2
441873	PRAME family member 25-like
84240	zinc finger, CCHC domain containing 9
7903	ST8 alpha-N-acetyl-neuraminide alpha-2,8-sialyltransferase 4
56474	CTP synthase II
64782	apoptosis enhancing nuclease
6450	SH3 domain binding glutamic acid-rich protein
389015	solute carrier family 9 (sodium/hydrogen exchanger), member 4
246329	SH3 and cysteine rich domain 3
7504	X-linked Kx blood group (McLeod syndrome)
25870	sulfatase modifying factor 2
57520	HECT, C2 and WW domain containing E3 ubiquitin protein ligase 2
51479	ankyrin repeat and FYVE domain containing 1
5590	protein kinase C, zeta
57325	CSRP2 binding protein
6446	serum/glucocorticoid regulated kinase 1
84639	interleukin 1 family, member 10 (theta)
51474	LIM domain and actin binding 1
84233	transmembrane protein 126A
5789	protein tyrosine phosphatase, receptor type, D
285193	dual specificity phosphatase 28
151613	tetratricopeptide repeat domain 14
6445	sarcoglycan, gamma (35kDa dystrophin-associated glycoprotein)
284232	ankyrin repeat domain 20 family, member A2 pseudogene; ankyrin repeat domain 20B; ankyrin repeat domain 20 family, member A4
85495	ribonuclease P RNA component H1
121642	alkB, alkylation repair homolog 2 (E. coli)
361	aquaporin 4
64754	SET and MYND domain containing 3
25842	ASF1 anti-silencing function 1 homolog A (S. cerevisiae)
51449	prenylcysteine oxidase 1
25845	hypothetical LOC25845
390705	similar to protein phosphatase 2A 48 kDa regulatory subunit isoform 1; serine/threonine protein phosphatase 2A, 48kDa regulatory subunit; PP2A, subunit B, PR48 isoform; PP2A B subunit PR48; NY-REN-8 antigen
64375	IKAROS family zinc finger 4 (Eos)
10904	bladder cancer associated protein
644335	similar to RIKEN cDNA A930017M01
64761	poly (ADP-ribose) polymerase family, member 12
56666	pannexin 2
81931	zinc finger protein 93
26504	cyclin M4
81932	haloacid dehalogenase-like hydrolase domain containing 3
57713	Scm-like with four mbt domains 2
5191	peroxisomal biogenesis factor 7
51074	APAF1 interacting protein; similar to APAF1 interacting protein
64766	S100P binding protein
57718	protein phosphatase 4, regulatory subunit 4
51076	cutC copper transporter homolog (E. coli)
57719	anoctamin 8
340393	hypothetical LOC340393
64388	gremlin 2, cysteine knot superfamily, homolog (Xenopus laevis)
5396	paired related homeobox 1
359	aquaporin 2 (collecting duct)
84255	solute carrier family 37 (glycerol-3-phosphate transporter), member 3
84251	SH3-domain GRB2-like (endophilin) interacting protein 1
7008	thyrotrophic embryonic factor
2009	echinoderm microtubule associated protein like 1
140458	ankyrin repeat and SOCS box-containing 5
5230	phosphoglycerate kinase 1
140456	ankyrin repeat and SOCS box-containing 11
23513	scribbled homolog (Drosophila)
157753	transmembrane protein 74
157	adrenergic, beta, receptor kinase 2
8128	ST8 alpha-N-acetyl-neuraminide alpha-2,8-sialyltransferase 2
1729	diaphanous homolog 1 (Drosophila)
391195	olfactory receptor, family 2, subfamily T, member 33
10613	ER lipid raft associated 1
606	B-cell CLL/lymphoma 8
5226	phosphogluconate dehydrogenase
23780	apolipoprotein L, 2
2016	empty spiracles homeobox 1
57216	vang-like 2 (van gogh, Drosophila)
51361	hook homolog 1 (Drosophila)
140460	ankyrin repeat and SOCS box-containing 7
51365	phospholipase A1 member A
57210	solute carrier family 45, member 4
6361	chemokine (C-C motif) ligand 17
10627	myosin, light chain 12A, regulatory, non-sarcomeric
51166	aminoadipate aminotransferase
84991	RNA binding motif protein 17
6367	chemokine (C-C motif) ligand 22
10623	polymerase (RNA) III (DNA directed) polypeptide C (62kD)
5214	phosphofructokinase, platelet
219743	trypsin domain containing 1
8863	period homolog 3 (Drosophila)
115653	killer cell immunoglobulin-like receptor, three domains, long cytoplasmic tail, 3
5257	phosphorylase kinase, beta
178	amylo-1, 6-glucosidase, 4-alpha-glucanotransferase
84191	family with sequence similarity 96, member A
51397	COMM domain containing 10
51390	androgen-induced 1
172	AFG3 ATPase family gene 3-like 1 (S. cerevisiae)
419	ADP-ribosyltransferase 3
627	brain-derived neurotrophic factor
412	steroid sulfatase (microsomal), isozyme S
23524	serine/arginine repetitive matrix 2; hypothetical LOC100132779
1306	collagen, type XV, alpha 1
5244	ATP-binding cassette, sub-family B (MDR/TAP), member 4
130589	galactose mutarotase (aldose 1-epimerase)
282763	olfactory receptor, family 51, subfamily B, member 5
339324	zinc finger protein 260
6387	chemokine (C-X-C motif) ligand 12 (stromal cell-derived factor 1)
51380	cysteine sulfinic acid decarboxylase
7224	transient receptor potential cation channel, subfamily C, member 5
55137	fidgetin
840	caspase 7, apoptosis-related cysteine peptidase
84171	lysyl oxidase-like 4
140710	chromosome 20 open reading frame 117
55132	La ribonucleoprotein domain family, member 1B
23552	cell cycle related kinase
7450	von Willebrand factor
220323	OAF homolog (Drosophila)
25890	ABI family, member 3 (NESH) binding protein
2251	fibroblast growth factor 6
6591	snail homolog 2 (Drosophila)
846	calcium-sensing receptor
6590	secretory leukocyte peptidase inhibitor
342510	CD300e molecule
844	calsequestrin 1 (fast-twitch, skeletal muscle)
255967	PAN3 poly(A) specific ribonuclease subunit homolog (S. cerevisiae)
28971	chromosome 11 open reading frame 67
7448	vitronectin
7447	visinin-like 1
2899	glutamate receptor, ionotropic, kainate 3
9200	protein tyrosine phosphatase-like (proline instead of catalytic arginine), member A
84964	alkB, alkylation repair homolog 6 (E. coli)
8837	CASP8 and FADD-like apoptosis regulator
339977	leucine rich repeat containing 66
162979	zinc finger protein 296
9495	A kinase (PRKA) anchor protein 5
400221	hypothetical gene supported by AK026100
10650	slowmo homolog 1 (Drosophila)
3108	major histocompatibility complex, class II, DM alpha
10656	KH domain containing, RNA binding, signal transduction associated 3
830	capping protein (actin filament) muscle Z-line, alpha 2
64430	chromosome 14 open reading frame 135
55127	HEAT repeat containing 1
388591	ring finger protein 207
55124	hydroxy-delta-5-steroid dehydrogenase, 3 beta- and steroid delta-isomerase 7; piwi-like 2 (Drosophila)
27032	ATPase, Ca++ transporting, type 2C, member 1
23543	RNA binding motif protein 9
7442	transient receptor potential cation channel, subfamily V, member 1
56890	Mdm1 nuclear protein homolog (mouse)
96764	trimethylguanosine synthase homolog (S. cerevisiae)
414189	ArfGAP with GTPase domain, ankyrin repeat and PH domain 4; ArfGAP with GTPase domain, ankyrin repeat and PH domain 6
28988	drebrin-like
23545	ATPase, H+ transporting, lysosomal V0 subunit a2
57396	CDC-like kinase 4
9211	leucine-rich, glioma inactivated 1
29800	zinc finger, DHHC-type containing 1
94241	tumor protein p53 inducible nuclear protein 1
51129	angiopoietin-like 4
56894	1-acylglycerol-3-phosphate O-acyltransferase 3
117584	ring finger and FYVE-like domain containing 1
56895	1-acylglycerol-3-phosphate O-acyltransferase 4 (lysophosphatidic acid acyltransferase, delta)
613037	nuclear pore complex interacting protein pseudogene
443	aspartoacylase (Canavan disease)
26046	ring finger protein 160
6191	ribosomal protein S4X pseudogene 6; ribosomal protein S4X pseudogene 13; ribosomal protein S4, X-linked
26040	SET binding protein 1
6194	ribosomal protein S6 pseudogene 25; ribosomal protein S6; ribosomal protein S6 pseudogene 1
84812	phospholipase C, delta 4
60492	coiled-coil domain containing 90B
133	adrenomedullin
414194	cyclin Y-like 2
23770	FK506 binding protein 8, 38kDa
5210	6-phosphofructo-2-kinase/fructose-2,6-biphosphatase 4
28959	transmembrane protein 176B
5010	claudin 11
284402	secretoglobin-like
284403	WD repeat domain 62
400242	hypothetical locus FLJ45244
6789	serine/threonine kinase 4
10631	periostin, osteoblast specific factor
54502	RNA binding motif protein 47
162993	zinc finger protein 846
10014474	sapiens killin protein
9478	calcium binding protein 1
51154	mRNA turnover 4 homolog (S. cerevisiae)
51152	melanoma antigen; hypothetical LOC100130131; hypothetical LOC100129030; hypothetical LOC100132329; hypothetical LOC100131965
115416	chromosome 7 open reading frame 30
8605	phospholipase A2, group IVC (cytosolic, calcium-independent)
28969	basic leucine zipper and W2 domains 2
6997	teratocarcinoma-derived growth factor 3, pseudogene; teratocarcinoma-derived growth factor 1
8604	solute carrier family 25 (mitochondrial carrier, Aralar), member 12
5202	prefoldin subunit 2
219285	sterile alpha motif domain containing 9-like
340481	zinc finger, DHHC-type containing 21
7267	tetratricopeptide repeat domain 3; tetratricopeptide repeat domain 3-like
29119	catenin (cadherin-associated protein), alpha 3
2239	glypican 4
2865	free fatty acid receptor 3
131118	similar to translocase of the inner mitochondrial membrane 14; DnaJ (Hsp40) homolog, subfamily C, member 19
9469	carbohydrate (chondroitin 6) sulfotransferase 3
2868	G protein-coupled receptor kinase 4
84164	activating signal cointegrator 1 complex subunit 2
26025	protocadherin gamma subfamily C, 3; protocadherin gamma subfamily C, 5; protocadherin gamma subfamily C, 4; protocadherin gamma subfamily A, 12
9465	A kinase (PRKA) anchor protein 7
51141	insulin induced gene 2
9453	geranylgeranyl diphosphate synthase 1
114926	chromosome 8 open reading frame 40
114928	G protein-coupled receptor associated sorting protein 2
9649	Ral GEF with PH domain and SH3 binding motif 1
373863	dead end homolog 1 (zebrafish); similar to dead end homolog 1
28392	immunoglobulin heavy variable 4-59
404744	asthma-associated alternatively spliced gene 1
2099	estrogen receptor 1
341032	chromosome 11 open reading frame 53
81533	integrin alpha FG-GAP repeat containing 1
201140	dehydrogenase/reductase (SDR family) member 7C
54910	sema domain, immunoglobulin domain (Ig), transmembrane domain (TM) and short cytoplasmic domain, (semaphorin) 4C
79783	chromosome 7 open reading frame 10
10012838	sapiens chromosome 9 open reading frame 110
4826	neuronatin
3150	high-mobility group nucleosome binding domain 1
9638	fasciculation and elongation protein zeta 1 (zygin I)
676	bromodomain, testis-specific; hCG1811337
9913	suppressor of Ty 7 (S. cerevisiae)-like
728310	similar to FLJ36144 protein
4190	malate dehydrogenase 1, NAD (soluble)
9256	benzodiazapine receptor (peripheral) associated protein 1
283487	chromosome 13 open reading frame 29
8390	olfactory receptor, family 1, subfamily G, member 1
1795	dedicator of cytokinesis 3
286006	chromosome 7 open reading frame 53
116496	family with sequence similarity 129, member A
2299	forkhead box I1
3347	histatin 3
23318	zinc finger, CCHC domain containing 11
6975	tectorin beta
118491	tetratricopeptide repeat domain 18
118490	zinc finger, MYND-type containing 17
4830	non-metastatic cells 1, protein (NM23A) expressed in; NME1-NME2 readthrough transcript; non-metastatic cells 2, protein (NM23B) expressed in
11001	solute carrier family 27 (fatty acid transporter), member 2
80036	transient receptor potential cation channel, subfamily M, member 3
875	cystathionine-beta-synthase
4837	nicotinamide N-methyltransferase
4839	NOP2 nucleolar protein homolog (yeast)
3140	major histocompatibility complex, class I-related
647166	similar to hCG28707
2620	growth arrest-specific 2
65080	mitochondrial ribosomal protein L44
652799	similar to Mast/stem cell growth factor receptor precursor (SCFR) (Proto-oncogene tyrosine-protein kinase Kit) (c-kit) (CD117 antigen); v-kit Hardy-Zuckerman 4 feline sarcoma viral oncogene homolog
2073	excision repair cross-complementing rodent repair deficiency, complementation group 5
338675	olfactory receptor, family 5, subfamily AP, member 2
129025	zinc finger protein 280A
54739	XIAP associated factor 1
3315	heat shock 27kDa protein-like 2 pseudogene; heat shock 27kDa protein 1
6945	MAX-like protein X
646278	similar to programmed cell death 6 interacting protein
2274	four and a half LIM domains 2
119369	nudix (nucleoside diphosphate linked moiety X)-type motif 9 pseudogene 1
9426	chromodomain protein, Y-linked, 2A; chromodomain protein, Y-linked, 2B
694	B-cell translocation gene 1, anti-proliferative
4174	minichromosome maintenance complex component 5
55303	GTPase, IMAP family member 4
80254	centrosomal protein 63kDa
79133	chromosome 20 open reading frame 7
387804	chromosome 11 open reading frame 90
54749	ependymin related protein 1 (zebrafish)
399474	transmembrane protein 200B
338657	coiled-coil domain containing 84
399669	zinc finger protein 321
201134	coiled-coil domain containing 46
122618	phospholipase D family, member 4
10186	lipoma HMGIC fusion partner
79778	MICAL-like 2
574028	chronic lymphocytic leukemia up-regulated 1
399886	hypothetical LOC399886
23334	KIAA0467; chromosome 1 open reading frame 84
79184	BRCA1/BRCA2-containing complex, subunit 3
11259	filamin A interacting protein 1-like
6122	ribosomal protein L3; similar to 60S ribosomal protein L3 (L4)
3781	potassium intermediate/small conductance calcium-activated channel, subfamily N, member 2
440498	heat shock factor binding protein 1-like
9282	mediator complex subunit 14
9284	nuclear pore complex interacting protein
55818	lysine (K)-specific demethylase 3A
10391	coronin, actin binding protein, 2B
3778	potassium large conductance calcium-activated channel, subfamily M, alpha member 1
333929	snail homolog 3 (Drosophila)
9409	peroxisomal biogenesis factor 16
10198	M-phase phosphoprotein 9
2047	EPH receptor B1
606724	coronin, actin binding protein, 1A pseudogene
132625	zinc finger protein 42 homolog (mouse)
29895	myosin light chain, phosphorylatable, fast skeletal muscle
338645	leucine zipper protein 2
3593	interleukin 12B (natural killer cell stimulatory factor 2, cytotoxic lymphocyte maturation factor 2, p40)
1755	deleted in malignant brain tumors 1
3306	heat shock 70kDa protein 2
221662	RNA binding motif protein 24
3790	potassium voltage-gated channel, delayed-rectifier, subfamily S, member 3
9686	vestigial like 4 (Drosophila)
55802	DCP1 decapping enzyme homolog A (S. cerevisiae)
3183	heterogeneous nuclear ribonucleoprotein C (C1/C2)
1557	cytochrome P450, family 2, subfamily C, polypeptide 19
9014	TATA box binding protein (TBP)-associated factor, RNA polymerase I, B, 63kDa
9961	major vault protein
3588	interleukin 10 receptor, beta
145957	neuregulin 4
1740	discs, large homolog 2 (Drosophila)
2030	solute carrier family 29 (nucleoside transporters), member 1
79368	Fc receptor-like 2
79365	basic helix-loop-helix family, member e41
79366	nucleosomal binding protein 1
81797	olfactory receptor, family 12, subfamily D, member 3; olfactory receptor, family 5, subfamily V, member 1
221895	JAZF zinc finger 1
666	BCL2-related ovarian killer
9260	PDZ and LIM domain 7 (enigma)
54970	tetratricopeptide repeat domain 12
3177	solute carrier family 29 (nucleoside transporters), member 2
6907	transducin (beta)-like 1X-linked
80025	pantothenate kinase 2
79363	chromosome 1 open reading frame 89
79930	docking protein 3
11266	dual specificity phosphatase 12
3570	interleukin 6 receptor
3574	interleukin 7
89839	Rho GTPase activating protein 11B; Rho GTPase activating protein 11A
399844	hypothetical LOC399844
79929	MAP6 domain containing 1
1538	cylicin, basic protein of sperm head cytoskeleton 1
340156	myosin light chain kinase family, member 4
113179	adenosine deaminase, tRNA-specific 3, TAD3 homolog (S. cerevisiae)
54985	host cell factor C1 regulator 1 (XPO1 dependent)
79925	sperm flagellar 2
9662	centrosomal protein 135kDa
54988	acyl-CoA synthetase medium-chain family member 5
11067	chromosome 10 open reading frame 10
6129	ribosomal protein L7 pseudogene 26; ribosomal protein L7 pseudogene 16; ribosomal protein L7; ribosomal protein L7 pseudogene 32; ribosomal protein L7 pseudogene 23; ribosomal protein L7 pseudogene 24; ribosomal protein L7 pseudogene 20
51574	La ribonucleoprotein domain family, member 7
1479	cleavage stimulation factor, 3' pre-RNA, subunit 3, 77kDa
64091	popeye domain containing 2
440270	golgi autoantigen, golgin subfamily a, 8B; golgi autoantigen, golgin subfamily a, 8A
34	acyl-Coenzyme A dehydrogenase, C-4 to C-12 straight chain
401397	hypothetical LOC401397
55848	chromosome 9 open reading frame 46
651900	hypothetical protein LOC651900
5638	proline rich Gla (G-carboxyglutamic acid) 1
1089	carcinoembryonic antigen-related cell adhesion molecule 4
153770	PLAC8-like 1
7168	tropomyosin 1 (alpha)
7167	TPI1 pseudogene; triosephosphate isomerase 1
43	acetylcholinesterase (Yt blood group)
5641	legumain
389114	zinc finger protein 662
89853	family with sequence similarity 125, member B
90799	coiled-coil domain containing 45
171425	citrate lyase beta like
81847	ring finger protein 146
284186	transmembrane protein 105
126382	nuclear receptor 2C2-associated protein
5648	mannan-binding lectin serine peptidase 1 (C4/C2 activating component of Ra-reactive factor)
7879	RAB7A, member RAS oncogene family
23261	calmodulin binding transcription activator 1
23264	zinc finger CCCH-type containing 7B
7881	potassium voltage-gated channel, shaker-related subfamily, beta member 1
31	acetyl-Coenzyme A carboxylase alpha
51764	guanine nucleotide binding protein (G protein), gamma 13
11332	acyl-CoA thioesterase 7
4791	nuclear factor of kappa light polypeptide gene enhancer in B-cells 2 (p49/p100)
4501	metallothionein 1X
7170	tropomyosin 3
55863	transmembrane protein 126B
9984	THO complex 1
2318	filamin C, gamma (actin binding protein 280)
19	ATP-binding cassette, sub-family A (ABC1), member 1
64072	cadherin-like 23
10221	tribbles homolog 1 (Drosophila)
7626	zinc finger protein 75D
1998	E74-like factor 2 (ets domain transcription factor)
23294	ankyrin repeat and sterile alpha motif domain containing 1A
440243	hypothetical LOC645202; Putative golgin subfamily A member 6-like protein 6; hypothetical LOC100132202; golgi autoantigen, golgin subfamily a-like
4783	nuclear factor, interleukin 3 regulated
55666	nuclear protein localization 4 homolog (S. cerevisiae)
4781	nuclear factor I/B
147670	hypothetical protein LOC147670
89872	aquaporin 10
10012873	sapiens hypothetical LOC100128737
93611	F-box protein 44
388965	FUN14 domain containing 2 pseudogene
9991	ROD1 regulator of differentiation 1 (S. pombe)
10216	proteoglycan 4
4763	neurofibromin 1
388962	similar to bolA-like 3; bolA homolog 3 (E. coli)
1464	chondroitin sulfate proteoglycan 4
440261	hypothetical LOC440261
2309	forkhead box O3; forkhead box O3B pseudogene
10219	killer cell lectin-like receptor subfamily G, member 1
124936	cytochrome b5 domain containing 2
124935	solute carrier family 43, member 2
23001	WD repeat and FYVE domain containing 3
9185	RALBP1 associated Eps domain containing 2
10497	unc-13 homolog B (C. elegans)
79443	FYVE and coiled-coil domain containing 1
66035	solute carrier family 2 (facilitated glucose transporter), member 11
653598	peptidylprolyl isomerase A (cyclophilin A)-like 4E; peptidylprolyl isomerase A (cyclophilin A)-like 4G; peptidylprolyl isomerase A (cyclophilin A)-like 4F; peptidylprolyl isomerase A (cyclophilin A)-like 4A; peptidylprolyl isomerase A (cyclophilin A)-like 4C; peptidylprolyl isomerase A (cyclophilin A)-like 4B
4149	MYC associated factor X
728039	chromosome 21 open reading frame 122
10242	potassium large conductance calcium-activated channel, subfamily M, beta member 2
23236	phospholipase C, beta 1 (phosphoinositide-specific)
3823	killer cell lectin-like receptor subfamily C, member 3
10247	heat-responsive protein 12
128218	transmembrane protein 125
3622	inhibitor of growth family, member 2
3625	inhibin, beta B
221468	transmembrane protein 217
253017	steroid 5 alpha-reductase 2-like 2
64847	spermatogenesis associated 20
10443	NEDD4 binding protein 2-like 2
254973	olfactory receptor, family 1, subfamily L, member 4
23223	ribosomal RNA processing 12 homolog (S. cerevisiae)
53632	protein kinase, AMP-activated, gamma 3 non-catalytic subunit
3818	kallikrein B, plasma (Fletcher factor) 1
64064	3-oxoacid CoA transferase 2
80324	pseudouridylate synthase 1
401983	zinc finger protein 847 pseudogene
286336	family with sequence similarity 78, member A
81894	solute carrier family 25, member 28
10432	RNA binding motif protein 14; RNA binding motif protein 4
23024	PDZ domain containing ring finger 3
3801	kinesin family member C3
51557	lengsin, lens protein with glutamine synthetase domain
4330	meningioma (disrupted in balanced translocation) 1
3607	forkhead box K2
23054	nuclear receptor coactivator 6
646627	phospholipase inhibitor
3604	tumor necrosis factor receptor superfamily, member 9
124989	chromosome 17 open reading frame 57
1497	cystinosis, nephropathic
79412	kringle containing transmembrane protein 2
56129	protocadherin beta 7
56125	protocadherin beta 11
116937	small nucleolar RNA, C/D box 83A; small nucleolar RNA, C/D box 83B
400863	FLJ46020 protein
253827	methionine sulfoxide reductase B3
23251	KIAA1024
23246	block of proliferation 1
2346	folate hydrolase (prostate-specific membrane antigen) 1
4729	NADH dehydrogenase (ubiquinone) flavoprotein 2, 24kDa
51548	sirtuin (silent mating type information regulation 2 homolog) 6 (S. cerevisiae)
114991	zinc finger protein 618
81061	olfactory receptor, family 11, subfamily H, member 2; olfactory receptor, family 11, subfamily H, member 1; olfactory receptor, family 11, subfamily H, member 13 pseudogene; olfactory receptor, family 11, subfamily H, member 12
283537	solute carrier family 46, member 3
23046	kinesin family member 21B
64853	hypothetical LOC653631; hypothetical LOC646050; hypothetical LOC646890; axin interactor, dorsalization associated
11317	recombination signal binding protein for immunoglobulin kappa J region-like
10452	translocase of outer mitochondrial membrane 40 homolog (yeast)
1296	collagen, type VIII, alpha 2
4306	nuclear receptor subfamily 3, group C, member 2
1294	collagen, type VII, alpha 1
221016	coiled-coil domain containing 7
487	ATPase, Ca++ transporting, cardiac muscle, fast twitch 1
155435	RNA binding motif protein 33
5020	oxytocin, prepropeptide
285440	cytochrome P450, family 4, subfamily V, polypeptide 2
284	angiopoietin 1
286	ankyrin 1, erythrocytic
170302	aristaless related homeobox
287	ankyrin 2, neuronal
285989	zinc finger protein 789
84536	chromosome 21 open reading frame 67
5442	polymerase (RNA) mitochondrial (DNA directed)
201625	dynein, axonemal, heavy chain 12
5445	paraoxonase 2
6549	solute carrier family 9 (sodium/hydrogen exchanger), member 2
200172	schlafen-like 1
1285	collagen, type IV, alpha 3 (Goodpasture antigen)
441326	family with sequence similarity 90, member A19; family with sequence similarity 90, member A9; family with sequence similarity 90, member A8; family with sequence similarity 90, member A17; family with sequence similarity 90, member A7; family with sequence similarity 90, member A18; family with sequence similarity 90, member A16; family with sequence similarity 90, member A20; family with sequen…
473	arginine-glutamic acid dipeptide (RE) repeats
7407	valyl-tRNA synthetase
26253	C-type lectin domain family 4, member E
22888	U-box domain containing 5
272	adenosine monophosphate deaminase (isoform E)
440081	DEAD/H (Asp-Glu-Ala-Asp/His) box polypeptide 12 (CHL1-like helicase homolog, S. cerevisiae)
26071	family with sequence similarity 127, member B
642414	similar to tripartite motif-containing 43
7412	vascular cell adhesion molecule 1
64222	torsin family 3, member A
279	amylase, alpha 2A (pancreatic)
64400	AKT interacting protein; similar to AKT interacting protein
1000	cadherin 2, type 1, N-cadherin (neuronal)
23060	zinc finger protein 609
157567	ankyrin repeat domain 46
10421	CD2 (cytoplasmic tail) binding protein 2
54536	exocyst complex component 6
81037	CLPTM1-like
7416	voltage-dependent anion channel 1; similar to voltage-dependent anion channel 1
1915	eukaryotic translation elongation factor 1 alpha-like 7; eukaryotic translation elongation factor 1 alpha-like 3; similar to eukaryotic translation elongation factor 1 alpha 1; eukaryotic translation elongation factor 1 alpha 1
130827	transmembrane protein 182
7419	voltage-dependent anion channel 3
123803	N-terminal asparagine amidase
5826	ATP-binding cassette, sub-family D (ALD), member 4
57693	zinc finger protein 317
8649	MAPK scaffold protein 1
389336	chromosome 5 open reading frame 46
57410	SCY1-like 1 (S. cerevisiae)
23090	zinc finger protein 423
84329	hydrogen voltage-gated channel 1
7423	vascular endothelial growth factor B
107	adenylate cyclase 1 (brain)
6583	solute carrier family 22 (organic cation/ergothioneine transporter), member 4
84705	GTP binding protein 3 (mitochondrial)
91977	myozenin 3
6584	solute carrier family 22 (organic cation/carnitine transporter), member 5
105	adenosine deaminase, RNA-specific, B2 (RED2 homolog rat)
441194	PMS2 C-terminal like pseudogene
84709	chromosome 4 open reading frame 49
10800	cysteinyl leukotriene receptor 1
57158	junctophilin 2
167465	zinc finger protein 366
10802	SEC24 family, member A (S. cerevisiae)
97	acylphosphatase 1, erythrocyte (common) type
57143	aarF domain containing kinase 1
57142	reticulon 4
400830	defensin, beta 132
92	activin A receptor, type IIA
7113	transmembrane protease, serine 2
26275	3-hydroxyisobutyryl-Coenzyme A hydrolase
10419	protein arginine methyltransferase 5
26277	TERF1 (TRF1)-interacting nuclear factor 2
5053	phenylalanine hydroxylase
64427	tetratricopeptide repeat domain 31
491	ATPase, Ca++ transporting, plasma membrane 2
54346	unc-93 homolog A (C. elegans)
10025	mediator complex subunit 16
728990	solute carrier family 9 (sodium/hydrogen exchanger), member 3 pseudogene 3
64429	zinc finger, DHHC-type containing 6
440864	hypothetical gene supported by BC040724
1259	cyclic nucleotide gated channel alpha 1
64423	inverted formin, FH2 and WH2 domain containing
57147	SCY1-like 3 (S. cerevisiae)
90075	zinc finger protein 30
84525	HOP homeobox
51311	toll-like receptor 8
151242	protein phosphatase 1, regulatory (inhibitor) subunit 1C
57634	E1A binding protein p400
441355	hypothetical gene supported by AK096399
6323	sodium channel, voltage-gated, type I, alpha subunit
27230	stress-associated endoplasmic reticulum protein 1
5681	protein serine kinase H1
25925	zinc finger protein 521
6322	sex comb on midleg-like 1 (Drosophila)
6515	solute carrier family 2 (facilitated glucose transporter), member 3
27239	G protein-coupled receptor 162
140689	cerebellin 4 precursor
644662	similar to hCG2042541
65110	UPF3 regulator of nonsense transcripts homolog A (yeast)
142683	intelectin 2
5888	RAD51 homolog (RecA homolog, E. coli) (S. cerevisiae)
5889	RAD51 homolog C (S. cerevisiae)
284348	LY6/PLAUR domain containing 5
5074	PRKC, apoptosis, WT1, regulator
5077	paired box 3
5690	proteasome (prosome, macropain) subunit, beta type, 2
7138	troponin T type 1 (skeletal, slow)
55096	hypothetical protein FLJ10213
6504	signaling lymphocytic activation molecule family member 1
1232	chemokine (C-C motif) receptor 3
51330	tumor necrosis factor receptor superfamily, member 12A
440888	ARP3 actin-related protein 3 homolog B pseudogene
55296	TBC1 domain family, member 19
6305	SET binding factor 1; SET binding factor 1 pseudogene 1
51334	proline rich 16
65109	UPF3 regulator of nonsense transcripts homolog B (yeast)
341405	ankyrin repeat domain 33
91353	immunoglobulin lambda-like polypeptide 3
57657	hyperpolarization activated cyclic nucleotide-gated potassium channel 3
25943	chromosome 20 open reading frame 194
54578	UDP glucuronosyltransferase 1 family, polypeptide A3; UDP glucuronosyltransferase 1 family, polypeptide A5; UDP glucuronosyltransferase 1 family, polypeptide A4; UDP glucuronosyltransferase 1 family, polypeptide A7; UDP glucuronosyltransferase 1 family, polypeptide A6; UDP glucuronosyltransferase 1 family, polypeptide A10; UDP glucuronosyltransferase 1 family, polypeptide A9; UDP glucuronosyltran…
30014	SPANX family, member A2; sperm protein associated with the nucleus, X-linked, family member A1
57110	HRAS-like suppressor
1026	cyclin-dependent kinase inhibitor 1A (p21, Cip1)
5660	prosaposin
30011	SH3-domain kinase binding protein 1
6338	sodium channel, nonvoltage-gated 1, beta
1030	cyclin-dependent kinase inhibitor 2B (p15, inhibits CDK4)
391002	Putative PRAME family member 24; PRAME family member 8
257019	FERM domain containing 3
5287	phosphoinositide-3-kinase, class 2, beta polypeptide
729582	disrupted in renal carcinoma 3
5860	quinoid dihydropteridine reductase
26094	WD repeat domain 21A
57644	myosin, heavy chain 7B, cardiac muscle, beta
54587	matrix-remodelling associated 8
57642	collagen, type XX, alpha 1
81832	neuropilin (NRP) and tolloid (TLL)-like 1
6524	solute carrier family 5 (sodium/glucose cotransporter), member 2
644625	similar to FUN14 domain containing 2
5095	propionyl Coenzyme A carboxylase, alpha polypeptide
81831	neuropilin (NRP) and tolloid (TLL)-like 2
25957	splicing factor, arginine/serine-rich 18
1012	cadherin 13, H-cadherin (heart)
6529	solute carrier family 6 (neurotransmitter transporter, GABA), member 1
27241	Bardet-Biedl syndrome 9
26097	chromosome 1 open reading frame 77
401172	FLJ33360 protein
6329	sodium channel, voltage-gated, type IV, alpha subunit
6533	solute carrier family 6 (neurotransmitter transporter, taurine), member 6
5858	pregnancy-zone protein
905	cyclin T2
140691	tripartite motif-containing 69
154442	chromosome 6 open reading frame 112
5296	phosphoinositide-3-kinase, regulatory subunit 2 (beta)

## Sheet: overlap 2nd age-position 
overlapping genes second age position							% overlap
entrezID	gene name						brain	VL
22979	EFR3 homolog B (S. cerevisiae)						0.064333	0.0638498
23236	phospholipase C, beta 1 (phosphoinositide-specific)
3823	killer cell lectin-like receptor subfamily C, member 3
5230	phosphoglycerate kinase 1
57634	E1A binding protein p400
5681	protein serine kinase H1
2099	estrogen receptor 1
6515	solute carrier family 2 (facilitated glucose transporter), member 3
7447	visinin-like 1
7168	tropomyosin 1 (alpha)
7167	TPI1 pseudogene; triosephosphate isomerase 1
8837	CASP8 and FADD-like apoptosis regulator
5641	legumain
10650	slowmo homolog 1 (Drosophila)
3052	holocytochrome c synthase (cytochrome c heme-lyase)
1755	deleted in malignant brain tumors 1
1428	crystallin, mu
7138	troponin T type 1 (skeletal, slow)
7504	X-linked Kx blood group (McLeod syndrome)
4190	malate dehydrogenase 1, NAD (soluble)
3488	insulin-like growth factor binding protein 5
3691	integrin, beta 4
6253	reticulon 2
2299	forkhead box I1
3347	histatin 3
1232	chemokine (C-C motif) receptor 3
5507	protein phosphatase 1, regulatory (inhibitor) subunit 3C
23261	calmodulin binding transcription activator 1
8728	ADAM metallopeptidase domain 19 (meltrin beta)
4830	non-metastatic cells 1, protein (NM23A) expressed in; NME1-NME2 readthrough transcript; non-metastatic cells 2, protein (NM23B) expressed in
11001	solute carrier family 27 (fatty acid transporter), member 2
11332	acyl-CoA thioesterase 7
9014	TATA box binding protein (TBP)-associated factor, RNA polymerase I, B, 63kDa
6446	serum/glucocorticoid regulated kinase 1
9315	chromosome 5 open reading frame 13
2114	v-ets erythroblastosis virus E26 oncogene homolog 2 (avian)
5315	similar to Pyruvate kinase, isozymes M1/M2 (Pyruvate kinase muscle isozyme) (Cytosolic thyroid hormone-binding protein) (CTHBP) (THBP1); pyruvate kinase, muscle
5214	phosphofructokinase, platelet
113457	tubulin, alpha 3d; tubulin, alpha 3c
5789	protein tyrosine phosphatase, receptor type, D
3801	kinesin family member C3
157567	ankyrin repeat domain 46
2030	solute carrier family 29 (nucleoside transporters), member 1
23154	neurochondrin
6843	vesicle-associated membrane protein 1 (synaptobrevin 1)
7416	voltage-dependent anion channel 1; similar to voltage-dependent anion channel 1
7419	voltage-dependent anion channel 3
2274	four and a half LIM domains 2
107	adenylate cyclase 1 (brain)
7423	vascular endothelial growth factor B
22920	kinesin-associated protein 3
10904	bladder cancer associated protein
9890	plasticity related gene 1
3570	interleukin 6 receptor
57142	reticulon 4
1464	chondroitin sulfate proteoglycan 4
4719	NADH dehydrogenase (ubiquinone) Fe-S protein 1, 75kDa (NADH-coenzyme Q reductase)
9758	FERM and PDZ domain containing 4
201229	hypothetical protein LOC201229
8604	solute carrier family 25 (mitochondrial carrier, Aralar), member 12
1012	cadherin 13, H-cadherin (heart)
8745	ADAM metallopeptidase domain 23
9662	centrosomal protein 135kDa
6861	synaptotagmin V
9185	RALBP1 associated Eps domain containing 2
9469	carbohydrate (chondroitin 6) sulfotransferase 3
3665	interferon regulatory factor 7
51141	insulin induced gene 2
