# Supplementary material for: Major aging-associated RNA expressions change at two distinct age-positions
Source: BMC Genomics. 2014 Feb 14;15:132. doi: 10.1186/1471-2164-15-132 (PMC3930826; doi:10.1186/1471-2164-15-132)
Supplement: Additional file 3: Tables S8-11 — Hierarchical clustering per tissue and per age-position of the significant GO terms. [file 1471-2164-15-132-S3.zip]

Archive with 6 entries (5 files):
- Tables 8-11/
- Tables 8-11/README.txt
- Tables 8-11/Table 10 brain cortex early age position.txt
- Tables 8-11/Table 11 brain cortex late age position.txt
- Tables 8-11/Table 8 vastus lateralis early age position.txt
- Tables 8-11/Table 9 vastus lateralis late age position.txt
