# Supplementary material for: Major aging-associated RNA expressions change at two distinct age-positions
Source: BMC Genomics. 2014 Feb 14;15:132. doi: 10.1186/1471-2164-15-132 (PMC3930826; doi:10.1186/1471-2164-15-132)
Supplement: Additional file 3: Tables S8-11 — Hierarchical clustering per tissue and per age-position of the significant GO terms. [file 1471-2164-15-132-S3.zip › Tables 8-11/README.txt]

In order to properly visualize the hierarchical trees of the enriched GO terms
use a one of te following suggested text editors: 
	
NotePad++ 
TextPad
WordPad
