# Supplementary material for: Major aging-associated RNA expressions change at two distinct age-positions
Source: BMC Genomics. 2014 Feb 14;15:132. doi: 10.1186/1471-2164-15-132 (PMC3930826; doi:10.1186/1471-2164-15-132)
Supplement: Additional file 3: Tables S8-11 — Hierarchical clustering per tissue and per age-position of the significant GO terms. [file 1471-2164-15-132-S3.zip › Tables 8-11/Table 10 brain cortex early age position.txt]

NERVOUS SYSTEM
| GO:0007399--nervous system development (837/ 90) -- 8.265971e-07
	| GO:0007417--central nervous system development (314/ 37) -- 0.001530472
		| GO:0007420--brain development (198/ 24) -- 0.0166137
		| GO:0048709--oligodendrocyte differentiation ( 18/  5) -- 0.04823863
	| GO:0007272--ensheathment of neurons ( 35/  8) -- 0.02469425
	| GO:0022008--neurogenesis (398/ 43) -- 0.002396099
		| GO:0048699--generation of neurons (373/ 39) -- 0.008707544
			| GO:0030182--neuron differentiation (335/ 37) -- 0.004918518
				| GO:0048666--neuron development (242/ 26) -- 0.04519423
					| GO:0031175--neuron projection development (189/ 23) -- 0.02078868

| GO:0007610--behavior (380/ 42) -- 0.002005449
	| GO:0007611--learning or memory ( 65/ 12) -- 0.01091795
		| GO:0007613--memory ( 18/  6) -- 0.01507407

| GO:0000267--cell fraction (830/ 76) -- 0.00153748
	| GO:0005626--insoluble fraction (652/ 66) -- 0.0003472352
		| GO:0005624--membrane fraction (636/ 63) -- 0.0009294009
			| GO:0019717--synaptosome ( 50/ 10) -- 0.01854259

| GO:0007267--cell-cell signaling (575/ 67) -- 3.537881e-06
	| GO:0007268--synaptic transmission (280/ 41) -- 3.809508e-06


ACTIN CYTOSKELETON
| GO:0015629--actin cytoskeleton (233/ 27) -- 0.01507407
	| GO:0005884--actin filament ( 29/  8) -- 0.008252819

| GO:0051693--actin filament capping ( 22/  6) -- 0.03929379


| GO:0008092--cytoskeletal protein binding (459/ 53) -- 6.343186e-05
	| GO:0003779--actin binding (310/ 34) -- 0.007131411

| GO:0007010--cytoskeleton organization (419/ 55) -- 7.241116e-07
	| GO:0030036--actin cytoskeleton organization (239/ 33) -- 0.0001535305
		| GO:0007015--actin filament organization (110/ 17) -- 0.00581323
	| GO:0000226--microtubule cytoskeleton organization (123/ 16) -- 0.04752738
	| GO:0051494--negative regulation of cytoskeleton organization ( 55/ 13) -- 0.0004109391
		| GO:0031111--negative regulation of microtubule polymerization or depolymerization ( 16/  6) -- 0.00839421
			| GO:0007026--negative regulation of microtubule depolymerization ( 15/  6) -- 0.005950068

| GO:0022411--cellular component disassembly (110/ 17) -- 0.00846568
	| GO:0032984--macromolecular complex disassembly ( 87/ 16) -- 0.002016528
		| GO:0034623--cellular macromolecular complex disassembly ( 68/ 16) -- 0.0001275774
			| GO:0043624--cellular protein complex disassembly ( 61/ 16) -- 3.083637e-05
				| GO:0051261--protein depolymerization ( 43/ 12) -- 0.0003493539
					| GO:0007019--microtubule depolymerization ( 16/  6) -- 0.00839421
						| GO:0007026--negative regulation of microtubule depolymerization ( 15/  6) -- 0.005950068


CELL CYCLE
| GO:0007049--cell cycle (842/ 77) -- 0.001669663
		| GO:0022403--cell cycle phase (422/ 43) -- 0.007190692
			| GO:0051325--interphase (104/ 15) -- 0.0255794
				| GO:0051329--interphase of mitotic cell cycle ( 98/ 15) -- 0.01511387
					| GO:0000082--G1/S transition of mitotic cell cycle ( 46/ 10) -- 0.008758512
	

APOPTOSIS
| GO:0008219--cell death (998/ 87) -- 0.002425642
	| GO:0010941--regulation of cell death (645/ 59) -- 0.01045132
		| GO:0043067--regulation of programmed cell death (643/ 59) -- 0.009848435
			| GO:0043069--negative regulation of programmed cell death (297/ 37) -- 0.0006192148


CELL MIGRATION
| GO:0016477--cell migration (303/ 31) -- 0.04345829
	| GO:0030334--regulation of cell migration (126/ 19) -- 0.005576825
		| GO:0030335--positive regulation of cell migration ( 60/ 12) -- 0.006743182

ION HOMEOSTASIS
| GO:0042592--homeostatic process (672/ 65) -- 0.001360949
	| GO:0019725--cellular homeostasis (385/ 43) -- 0.001192174
		| GO:0055082--cellular chemical homeostasis (308/ 36) -- 0.001896664
			| GO:0006873--cellular ion homeostasis (302/ 36) -- 0.001360949
				| GO:0042391--regulation of membrane potential ( 96/ 17) -- 0.001549824
	

METABOLISMS
| GO:0016817--hydrolase activity, acting on acid anhydrides (726/ 63) -- 0.01814878
	| GO:0016818--hydrolase activity, acting on acid anhydrides, in phosphorus-containing anhydrides (722/ 63) -- 0.01607647
		| GO:0016462--pyrophosphatase activity (719/ 63) -- 0.01516346
			| GO:0017111--nucleoside-triphosphatase activity (690/ 62) -- 0.009384246
				| GO:0003924--GTPase activity (191/ 26) -- 0.002016528

| GO:0018193--peptidyl-amino acid modification (181/ 24) -- 0.004824474
	| GO:0018209--peptidyl-serine modification ( 40/  9) -- 0.0125154
	| GO:0018210--peptidyl-threonine modification ( 19/  7) -- 0.003211462
		| GO:0018107--peptidyl-threonine phosphorylation ( 16/  5) -- 0.04823863

| GO:0019001--guanyl nucleotide binding (374/ 42) -- 0.001192174
	| GO:0032561--guanyl ribonucleotide binding (374/ 42) -- 0.001192174
		| GO:0005525--GTP binding (365/ 41) -- 0.001409138


MITOCHONDRIA AND ENERGY PRODUCTION
| GO:0019867--outer membrane ( 99/ 15) -- 0.01814878
	| GO:0031968--organelle outer membrane ( 96/ 15) -- 0.01380821
		| GO:0005741--mitochondrial outer membrane ( 83/ 14) -- 0.009919428


ANDROGEN SIGNALING
| GO:0005102--receptor binding (811/ 72) -- 0.005438871
	| GO:0051427--hormone receptor binding ( 77/ 13) -- 0.01507407
		| GO:0035257--nuclear hormone receptor binding ( 71/ 12) -- 0.02193039
			| GO:0035258--steroid hormone receptor binding ( 36/  9) -- 0.00762129
				| GO:0050681--androgen receptor binding ( 25/  9) -- 0.0005321021
	| GO:0030521--androgen receptor signaling pathway ( 36/  8) -- 0.02868859


PROTEIN KINASE
| GO:0016772--transferase activity, transferring phosphorus-containing groups (881/ 92) -- 1.663138e-06
	| GO:0016301--kinase activity (743/ 87) -- 3.746878e-08
		| GO:0004672--protein kinase activity (572/ 73) -- 2.717779e-08
			| GO:0004674--protein serine/threonine kinase activity (414/ 53) -- 4.144888e-06
				| GO:0004693--cyclin-dependent protein kinase activity ( 29/  9) -- 0.001581445
				| GO:0004697--protein kinase C activity ( 15/  5) -- 0.03807532
			| GO:0004713--protein tyrosine kinase activity (161/ 23) -- 0.002708269


ENDOCYTIC VESICLE
| GO:0031982--vesicle (543/ 65) -- 1.87951e-06
	| GO:0031410--cytoplasmic vesicle (533/ 64) -- 2.122757e-06
		| GO:0016023--cytoplasmic membrane-bounded vesicle (415/ 45) -- 0.001598665
			| GO:0030139--endocytic vesicle ( 37/  8) -- 0.03415355
	
