# Supplementary material for: Major aging-associated RNA expressions change at two distinct age-positions
Source: BMC Genomics. 2014 Feb 14;15:132. doi: 10.1186/1471-2164-15-132 (PMC3930826; doi:10.1186/1471-2164-15-132)
Supplement: Additional file 3: Tables S8-11 — Hierarchical clustering per tissue and per age-position of the significant GO terms. [file 1471-2164-15-132-S3.zip › Tables 8-11/Table 11 brain cortex late age position.txt]

NERVE CELL SYSTEM
| GO:0007399--nervous system development (837/ 90) -- 4.14127e-06
	| GO:0022008--neurogenesis (398/ 45) -- 0.001403452
		| GO:0048699--generation of neurons (373/ 41) -- 0.005434023
			| GO:0030182--neuron differentiation (335/ 36) -- 0.01779407
				| GO:0048666--neuron development (242/ 27) -- 0.03991475
					| GO:0048667--cell morphogenesis involved in neuron differentiation (166/ 22) -- 0.01587529
						| GO:0007409--axonogenesis (152/ 21) -- 0.01303991
					| GO:0031175--neuron projection development (189/ 23) -- 0.03183088
						| GO:0048812--neuron projection morphogenesis (164/ 22) -- 0.01412877
							| GO:0007409--axonogenesis (152/ 21) -- 0.01303991
		| GO:0042063--gliogenesis ( 51/ 10) -- 0.02123859
	| GO:0048468--cell development (610/ 65) -- 0.0002
		| GO:0042995--cell projection (476/ 51) -- 0.002
			| GO:0043005--neuron projection (175/ 27) -- 0.0004
				| GO:0030424--axon ( 64/ 12) -- 0.01
			| GO:0043025--cell soma ( 73/ 13) -- 0.01

| GO:0007268--synaptic transmission (280/ 47) -- 4.3e-08
	| GO:0050804--regulation of synaptic transmission ( 66/ 13) -- 0.005
		| GO:0048167--regulation of synaptic plasticity ( 29/ 9) -- 0.002
		| GO:0007270--nerve-nerve synaptic transmission ( 32/ 12) -- 1.7e-05

| GO:0045202--synapse (279/ 49) -- 2.8e-09
	| GO:0044456--synapse part (191/ 29) -- 0.0002
		| GO:0008021--synaptic vesicle ( 55/ 11) -- 0.015


APOPTOSIS
| GO:0008219--cell death (998/112) -- 1.3e-08
	| GO:0012501--programmed cell death (907/ 96) -- 2.8e-06
				| GO:0051402--neuron apoptosis ( 57/ 11) -- 0.02
					| GO:0043523--regulation of neuron apoptosis ( 50/ 11) -- 0.007


NUCLEOTIDE BIOSYNTHESIS
| GO:0009165--nucleotide biosynthetic process (261/ 40) -- 3.6e-06
	| GO:0009141--nucleoside triphosphate metabolic process (120/ 27) -- 1.8e-07
		| GO:0009144--purine nucleoside triphosphate metabolic process (113/ 25) -- 7.9e-07
			| GO:0009205--purine ribonucleoside triphosphate metabolic process (112/ 25) -- 6.9e-07
				| GO:0046034--ATP metabolic process (100/ 22) -- 5.1e-06
					| GO:0006754--ATP biosynthetic process ( 89/ 21) -- 2.9e-06


ENERGY BIOGENESIS
| GO:0016818--hydrolase activity, acting on acid anhydrides, in phosphorus-containing anhydrides (722/ 81) -- 2.1e-06
	| GO:0016462--pyrophosphatase activity (719/ 81) -- 1.9e-06
		| GO:0017111--nucleoside-triphosphatase activity (690/ 81) -- 3.8e-07
			| GO:0016887--ATPase activity (317/ 40) -- 0.0003
				| GO:0042623--ATPase activity, coupled (252/ 33) -- 0.001
					| GO:0042626--ATPase activity, coupled to transmembrane movement of substances (104/ 20) -- 0.0002
						| GO:0042625--ATPase activity, coupled to transmembrane movement of ions ( 69/ 18) -- 8.1e-06
							| GO:0015662--ATPase activity, coupled to transmembrane movement of ions, phosphorylative mechanism ( 49/ 12) -- 0.001
							| GO:0019829--cation-transporting ATPase activity ( 32/ 10) -- 0.0005
								| GO:0046961--proton-transporting ATPase activity, rotational mechanism ( 20/  6) -- 0.02
				| GO:0003924--GTPase activity (191/ 27) -- 0.001

| GO:0006091--generation of precursor metabolites and energy (324/ 40) -- 0.0002
	| GO:0015980--energy derivation by oxidation of organic compounds (151/ 18) -- 0.04
	| GO:0006119--oxidative phosphorylation ( 99/ 16) -- 0.001

UBIQUITIN PROTEASOME SYSTEM
| GO:0006511--ubiquitin-dependent protein catabolic process (230/ 26) -- 0.03
	| GO:0010498--proteasomal protein catabolic process ( 96/ 16) -- 0.008
		| GO:0031145--anaphase-promoting complex-dependent proteasomal ubiquitin-dependent protein catabolic process ( 62/ 12) -- 0.01
			| GO:0051436--negative regulation of ubiquitin-protein ligase activity during mitotic cell cycle ( 62/ 11) -- 0.03
			| GO:0051437--positive regulation of ubiquitin-protein ligase activity during mitotic cell cycle ( 65/ 14) -- 0.001
		| GO:0051439--regulation of ubiquitin-protein ligase activity during mitotic cell cycle ( 68/ 14) -- 0.002


MICROTUBULE CYTOSKELETON
| GO:0015630--microtubule cytoskeleton (486/ 50) -- 0.004
	| GO:0005874--microtubule (249/ 30) -- 0.007
		| GO:0007017--microtubule-based process (227/ 27) -- 0.01
			| GO:0007018--microtubule-based movement (107/ 17) -- 0.007

CELL MIGRATION
| GO:0040011--locomotion (462/ 45) -- 0.03
	| GO:0048870--cell motility (336/ 40) -- 0.001
		| GO:0016477--cell migration (303/ 35) -- 0.007
			| GO:0030334--regulation of cell migration (126/ 20) -- 0.003
	| GO:0040012--regulation of locomotion (142/ 23) -- 0.0008
		| GO:0040017--positive regulation of locomotion ( 22/  6) -- 0.04


ION HOMEOSTASIS
| GO:0042592--homeostatic process (672/ 69) -- 0.0004
	| GO:0019725--cellular homeostasis (385/ 42) -- 0.005
		| GO:0055082--cellular chemical homeostasis (308/ 37) -- 0.002
			| GO:0006873--cellular ion homeostasis (302/ 35) -- 0.005
				| GO:0042391--regulation of membrane potential ( 96/ 15) -- 0.02

| GO:0006811--ion transport (765/ 79) -- 5.2e-05
	| GO:0006820--anion transport (128/ 21) -- 0.001
	| GO:0006812--cation transport (560/ 57) -- 0.002
		| GO:0030001--metal ion transport (472/ 47) -- 0.01
		| GO:0015672--monovalent inorganic cation transport (324/ 38) -- 0.001
	| GO:0034220--ion transmembrane transport ( 48/ 10) -- 0.01
		| GO:0015985--energy coupled proton transport, down electrochemical gradient ( 41/  9) -- 0.01

INSULIN SIGNALING
| GO:0007167--enzyme linked receptor protein signaling pathway (379/ 40) -- 0.01
	| GO:0007169--transmembrane receptor protein tyrosine kinase signaling pathway (240/ 29) -- 0.01
		| GO:0048009--insulin-like growth factor receptor signaling pathway ( 17/  6) -- 0.01

SECRETION
| GO:0046903--secretion (324/ 39) -- 0.001
	| GO:0051046--regulation of secretion (130/ 18) -- 0.02
	| GO:0032940--secretion by cell (255/ 33) -- 0.001
		| GO:0046879--hormone secretion ( 62/ 11) -- 0.03


| GO:0007155--cell adhesion (749/ 73) -- 0.001240991
	| GO:0030155--regulation of cell adhesion ( 99/ 15) -- 0.02718633


| GO:0005516--calmodulin binding (136/ 25) -- 4.338783e-05

| GO:0008217--regulation of blood pressure ( 76/ 14) -- 0.007
	| GO:0045777--positive regulation of blood pressure ( 12/ 5) -- 0.02


| GO:0006836--neurotransmitter transport ( 83/ 14) -- 0.01488699


| GO:0016192--vesicle-mediated transport (542/ 68) -- 7.104714e-07
	| GO:0006897--endocytosis (231/ 33) -- 0.0002266689

| GO:0007264--small GTPase mediated signal transduction (489/ 49) -- 0.008443811
