# Supplementary material for: Major aging-associated RNA expressions change at two distinct age-positions
Source: BMC Genomics. 2014 Feb 14;15:132. doi: 10.1186/1471-2164-15-132 (PMC3930826; doi:10.1186/1471-2164-15-132)
Supplement: Additional file 3: Tables S8-11 — Hierarchical clustering per tissue and per age-position of the significant GO terms. [file 1471-2164-15-132-S3.zip › Tables 8-11/Table 8 vastus lateralis early age position.txt]

MUSCLE CONTRACTION
GO:0003012 muscle system process 0.004 (180/27)
	| GO:0006936 muscle contraction 0.002 (172/27) 
		| GO:0043292 contractile fiber 0.01 (105/17) 
			| GO:0044449 contractile fiber part 0.006 (100/17) 
			| GO:0030016 myofibril 0.005 (98/17) 
				| GO:0005859 muscle myosin complex 0.0007 (24/8)  
				| GO:0030017 sarcomere 0.002 (90/17) 
					| GO:0005865 striated muscle thin filament 0.02 (13/4) 
	| GO:0003009 skeletal muscle contraction 0.008 (10/4)
		| GO:0006937 regulation of muscle contraction 0.0005 (54/13)
			| GO:0006942 regulation of striated muscle contraction 0.0004 (17/7)
	

GO:0015629 actin cytoskeleton 0.01 (233/31)
	| GO:0016459--myosin complex (63/12) -- 0.009
		| GO:0016460--myosin II complex (26/8) -- 0.001
			| GO:0005859--muscle myosin complex (24/8) -- 0.0007
	| GO:0005865--striated muscle thin filament (13/4) -- 0.02


CALCIUM....
| GO:0048878--chemical homeostasis (415/48) -- 0.03
	| GO:0055082--cellular chemical homeostasis (308/39) -- 0.01
		| GO:0006873--cellular ion homeostasis (302/39) -- 0.009
			| GO:0030003--cellular cation homeostasis (209/26) -- 0.04
	| GO:0050801--ion homeostasis (332/41) -- 0.01
		| GO:0006873--cellular ion homeostasis (302/39) -- 0.009
			| GO:0030003--cellular cation homeostasis (209/26) -- 0.04

GO:0048306 calcium-dependent protein binding (25/8) -- 0.001
	| GO:0034704--calcium channel complex (27/8) -- 0.002
		| GO:0005891--voltage-gated calcium channel complex (22/6) -- 0.01

| GO:0006811--ion transport (765/87) -- 0.00542338253607
	| GO:0006812--cation transport (560/67) -- 0.00433372155554
		| GO:0030001--metal ion transport (472/56) -- 0.0114066359221
			| GO:0070838--divalent metal ion transport (155/21) -- 0.0298771517012
				| GO:0006816--calcium ion transport (154/21) -- 0.0280360147687

| GO:0034762--regulation of transmembrane transport (27/6) -- 0.0284062101002
	| GO:0022898--regulation of transmembrane transporter activity (22/6) -- 0.0104762061925
		| GO:0032412--regulation of ion transmembrane transporter activity (21/6) -- 0.00822593537852

| GO:0051235--maintenance of location (84/14) -- 0.00925764255841
	| GO:0051238--sequestering of metal ion (24/6) -- 0.0131302598995
		| GO:0051208--sequestering of calcium ion (20/5) -- 0.022257384015


(LIPID) METABOLISM
| GO:0044255--cellular lipid metabolic process (659/72) -- 0.03
	| GO:0044242--cellular lipid catabolic process (95/17) -- 0.003
		| GO:0009395--phospholipid catabolic process (22/6) -- 0.008

| GO:0016042--lipid catabolic process (174/23) -- 0.0312484114021
	| GO:0044242--cellular lipid catabolic process (95/17) -- 0.00355087041734
		| GO:0009395--phospholipid catabolic process (22/6) -- 0.00822593537852

| GO:0043603--cellular amide metabolic process (46/10) -- 0.005
	| GO:0006769--nicotinamide metabolic process (31/7) -- 0.02

| GO:0016788--hydrolase activity, acting on ester bonds (682/72) -- 0.0450941591152
	| GO:0042578--phosphoric ester hydrolase activity (328/42) -- 0.00795997385106
		| GO:0016791--phosphatase activity (245/30) -- 0.0355677281297
			| GO:0004721--phosphoprotein phosphatase activity (160/21) -- 0.0359475982057
				| GO:0004725--protein tyrosine phosphatase activity (99/14) -- 0.0473812860334

| GO:0016614--oxidoreductase activity, acting on CH-OH group of donors (113/17) -- 0.02
	| GO:0016616--oxidoreductase activity, acting on the CH-OH group of donors, NAD or NADP as acceptor (101/17) -- 0.007
		| GO:0004033--aldo-keto reductase activity (15/5) -- 0.008
	
