# Supplementary material for: Major aging-associated RNA expressions change at two distinct age-positions
Source: BMC Genomics. 2014 Feb 14;15:132. doi: 10.1186/1471-2164-15-132 (PMC3930826; doi:10.1186/1471-2164-15-132)
Supplement: Additional file 3: Tables S8-11 — Hierarchical clustering per tissue and per age-position of the significant GO terms. [file 1471-2164-15-132-S3.zip › Tables 8-11/Table 9 vastus lateralis late age position.txt]

MUSCLE CONTRACTION
| GO:0043292--contractile fiber (105/13) -- 0.003
	| GO:0030016--myofibril (98/11) -- 0.01
	| GO:0044449--contractile fiber part (100/12) -- 0.006
		| GO:0031672--A band (12/3) -- 0.02
		| GO:0030017--sarcomere (90/11) -- 0.007
			| GO:0031672--A band (12/3) -- 0.02
			| GO:0005865--striated muscle thin filament (13/3) -- 0.02

ESTROGEN SIGNALING 
| GO:0030522--intracellular receptor-mediated signaling pathway (74/9) -- 0.01
	| GO:0030518--steroid hormone receptor signaling pathway* (59/9) -- 0.003
		| GO:0030520--estrogen receptor signaling pathway**# (11/4) -- 0.002

CHROMATIN SILENCING
| GO:0040029--regulation of gene expression, epigenetic (69/9) -- 0.01
	| GO:0045814--negative regulation of gene expression, epigenetic (20/4) -- 0.01
	| GO:0016458--gene silencing (48/7) -- 0.01
		| GO:0006342--chromatin silencing# (17/4) -- 0.01

MITOCHONDRIA
| GO:0042391--regulation of membrane potential (96/11) -- 0.01
	| GO:0051881--regulation of mitochondrial membrane potential (13/3) -- 0.02

APOPTOSIS
| GO:0008219--cell death (998/66) -- 0.02
	| GO:0012501--programmed cell death (907/65) -- 0.005
		| GO:0010942--positive regulation of cell death (306/24) -- 0.03
			| GO:0043068--positive regulation of programmed cell death (303/24) -- 0.02
		| GO:0006915--apoptosis (897/64) -- 0.006
PHAGOCYTOSIS
| GO:0005773--vacuole (222/18) -- 0.04
	| GO:0044437--vacuolar part (46/7) -- 0.009
		| GO:0005774--vacuolar membrane (39/6) -- 0.01
				| GO:0045335--phagocytic vesicle (10/4) -- 0.001

mRNA PROCESSING
| GO:0006396--RNA processing (540/37) -- 0.04
		| GO:0031124--mRNA 3'-end processing (15/3) -- 0.04
			| GO:0043631--RNA polyadenylation (13/3) -- 0.02
				| GO:0006378--mRNA polyadenylation* (10/3) -- 0.01


* regulation of mRNA processing by steroid receptor pathway (http://stke.sciencemag.org/cgi/content/abstract/sci;298/5592/416)
** glucocorticoid receptor activates the skeletal muscle atrophy-associated MuRF1 gene(http://ajpendo.physiology.org/content/295/4/E785.short)
# loss of estrogene receptor lead to epigenetic silencing (http://cancerres.aacrjournals.org/content/64/22/8184.short)


| GO:0016339--calcium-dependent cell-cell adhesion (25/7) -- 0.0002

| GO:0003950--NAD+ ADP-ribosyltransferase activity (25/5) -- 0.008

| GO:0006471--protein amino acid ADP-ribosylation (22/5) -- 0.005

| GO:0043543--protein amino acid acylation (63/8) -- 0.015

| GO:0008138--protein tyrosine/serine/threonine phosphatase activity (41/7) -- 0.004

| GO:0008373--sialyltransferase activity (20/5) -- 0.003
